# Supplementary material for: The Metabolic Regulatory Mechanisms of Umami Amino Acids in Stropharia rugosoannulata
Source: Foods. 2026 Jan 8;15(2):232. doi: 10.3390/foods15020232 (PMC12839930; doi:10.3390/foods15020232)
Supplement: Supplementary file 1 [file foods-15-00232-s001.zip]

Archive with 4 entries (4 files):
- Supplementary.pdf
- Table S1.xlsx
- Table S2.xlsx
- Table S3.xlsx
