# Supplementary material for: The Metabolic Regulatory Mechanisms of Umami Amino Acids in Stropharia rugosoannulata
Source: Foods. 2026 Jan 8;15(2):232. doi: 10.3390/foods15020232 (PMC12839930; doi:10.3390/foods15020232)
Supplement: Supplementary file 1 [file foods-15-00232-s001.zip › Table S1.xlsx]

## Sheet: Sheet1
Table S1. Primers used in this study.
Primer name	Primer sequence 5‘→3’
Subcelluer localization and overexpression
35S:SrCS-sGFP-FP	agctcggtacccggggatcctctagaATGCACGTGCCAAAACGCGG
35S:SrCS-sGFP-RP	tcctcgcccttgctcaccatgtcgacCTTGGTCTCCTTGATAAACTTCTCG
Dual-luciferase reporter assays
SrCSLUC-FP	ctatagggcgaattgggtaccTCTCCAACCGAAGATGGTCC
SrCSLUC-RP	aagcttatcgataccgtcgacTTCAAATGAGGTCAAAGCCGAT
SrGene09070-62SK-FP	aagcttatcgataccgtcgacATGTCATCTAACGCGCGCCA
SrGene09070-62SK-RP	tcagcgtaccgaattggtaccTCAGTAGAGCGGTCCGCCAA
SrGene03412-62SK-FP	aagcttatcgataccgtcgacATGCCCGAGTGCAATCGTTG
SrGene03412-62SK-RP	tcagcgtaccgaattggtaccTTAGTAGGTTAACATGGGCATC
SrGene09040-62SK-FP	aagcttatcgataccgtcgacATGGCGGATTCACTCCAGCC
SrGene09040-62SK-RP	tcagcgtaccgaattggtaccTCACTCCGGTTCCAATCTAGGT
SrGene03139-62SK-FP	aagcttatcgataccgtcgacATGAACTCTCGCCATCCTTCT
SrGene03139-62SK-RP	tcagcgtaccgaattggtaccTTACTTGGGCGAATGCTTCG
Yeast one-hybrid assay
SrCS-pHIS2-FP	GTGAATTGTAATACGACTCACTATAGGGCGAATTCTCTCCAACCGAAGATGGTCCTCAAG
SrCS-pHIS2-RP	CTAGACCGCGGATCGATTCGCGAACGCGTGAGCTCTTCAAATGAGGTCAAAGCCGATGCC
pGADT7-SrELT1-FP	AGTACCCATACGACGTACCAGATTACGCTCATATGAACTCTCGCCATCCTTCTTCTC
pGADT7-SrELT1-RP	CTACGATTCATCTGCAGCTCGAGCTCGATGGATCCTTACTTGGGCGAATGCTTCGATCGC
quantitative RT‐PCR
18s-RT-FP	TTGAACTTCGTGGAGTCGGG
18s-RT-RP	TTAAACCGTACCCAGGCGAC
SrCS-RT-FP	TCGTGAACAAAACGTTCCGC
SrCS-RT-RP	CGCGACACACCAAAGATGAC
SrGene09070-RT-FP	TGACGTCCTACCCTATCCCG
SrGene09070-RT-RP	GTGTCCGATGTCATCCCAGG
SrGene03412-RT-FP	TCACGCTCAGCAGTTGTTCT
SrGene03412-RT-RP	ACGCGGTTTACTGTCTCTCG
SrGene02264-RT-FP	CTCATTGCAACCCAAAGGGC
SrGene02264-RT-RP	TGCTTGACTGTCGCCGTATT
SrGene09042-RT-FP	GGAGTCAAAGGTCAACGGCT
SrGene09042-RT-RP	ACTTCCTCCTTTAGCGGCAC
SrGene07049-RT-FP	CCATGCCCACCAAAGCAATC
SrGene07049-RT-RP	ACTGTCCGTGCTGTTGAGAG
SrELT1-RT-FP	CCGAGGAGTCAGACCCAAAC
SrELT1-RT-RP	TCAATGGACGAGGCTTTCCC
SrGene03843-RT-FP	CGGCTTTACGACGCCTCTAT
SrGene03843-RT-RP	AGGGTGGCTCAATGTTAGGC
SrGene01929RT-FP	TCGGCGAGACTTACGACAAG
SrGene01929RT-RP	CAACGTTCTTCTCGCCGTTC
SrGene04166RT-FP	CAGCCACTTGGGCTATGACA
SrGene04166RT-RP	AACTCCTCGGGAGTGAGGAA
SrGene05986RT-FP	TCGTGAACAAAACGTTCCGC
SrGene05986RT-RP	CGCGACACACCAAAGATGAC
SrGene06984RT-FP	CAGTCCAAGATTGGCGAGGA
SrGene06984RT-RP	CAGTCTTCCTGAGTACGGCG
SrGene09212RT-FP	GGGTGTAATGGACCACAGGG
SrGene09212RT-RP	TGTGGGATCCTCCGATGACT
SrGene09568RT-FP	AGGAGGATATTGGCCTCGGT
SrGene09568RT-RP	ATCCAGATGCGAGCGAAGAG
