# Supplementary material for: The Metabolic Regulatory Mechanisms of Umami Amino Acids in Stropharia rugosoannulata
Source: Foods. 2026 Jan 8;15(2):232. doi: 10.3390/foods15020232 (PMC12839930; doi:10.3390/foods15020232)
Supplement: Supplementary file 1 [file foods-15-00232-s001.zip › Table S2.xlsx]

## Sheet: Sheet1
Table S2. The electronic tongue measurement values
Stage	Sourness	Bitterness	Astringency	Aftertaste-B	Aftertaste-A	Umami	Richness	Saltiness	Sweetness
stage1	-39.38±1.97	3.16±0.32	-3.82±0.11	1.07±0.02	-0.47±0.03	12.44±1.24	9.6±0.48	-0.63±0.03	6.42±0.58
stage2	-50.62±3.54	2.96±0.09	-4.65±0.28	1.98±0.1	-0.56±0.04	10.81±0.32	14.23±1.14	2.15±0.13	2.2±0.15
stage3	-29.53±1.18	4.04±0.2	-4.52±0.36	0.1±0.01	-0.39±0.01	2.81±0.14	2.62±0.05	-1.75±0.12	0.9±0.04
