# Supplementary material for: The Metabolic Regulatory Mechanisms of Umami Amino Acids in Stropharia rugosoannulata
Source: Foods. 2026 Jan 8;15(2):232. doi: 10.3390/foods15020232 (PMC12839930; doi:10.3390/foods15020232)
Supplement: Supplementary file 1 [file foods-15-00232-s001.zip › Table S3.xlsx]

## Sheet: Titel
Table S3. Differential metabolites and genes involved in amino acids synthesis

## Sheet: Differential metabolites
Index	Formula	Compounds	Class I	Class II	CAS	Level	Sr_stage1-1	Sr_stage1-2	Sr_stage1-3	Sr_stage2-1	Sr_stage2-2	Sr_stage2-3	Sr_stage3-1	Sr_stage3-2	Sr_stage3-3
MEDN0042	C4H8N2O3	L-Asparagine Anhydrous	Amino acid and Its metabolites	Amino acids	70-47-3	2	2.96989e+06	2.58539e+06	2.43509e+06	1.67425e+06	1.94002e+06	1.34451e+06	592119	629885	584920
MEDN0009	C4H7NO4	L-Aspartic Acid	Amino acid and Its metabolites	Amino acids	56-84-8	1	3.75673e+07	3.83189e+07	3.5665e+07	1.70046e+07	1.78387e+07	1.73509e+07	1.04737e+07	9.36168e+06	9.96609e+06
MEDN0011*018	C5H9NO4	L-Glutamic Acid	Amino acid and Its metabolites	Amino acids	56-86-0	1	4.16545e+07	4.12874e+07	4.47916e+07	1.50092e+07	1.74842e+07	1.55108e+07	7.90901e+06	8.56993e+06	7.69762e+06
MEDP0054	C5H10N2O3	L-Glutamine	Amino acid and Its metabolites	Amino acids	56-85-9	1	10133395	10900450	11734750	19471275	17099810	17469305	10808840	10629375	9148205
MEDN0018	C3H7NO3	L-Serine	Amino acid and Its metabolites	Amino acids	56-45-1	1	2.00188e+06	1.89792e+06	1.93967e+06	1.68151e+06	1.56353e+06	1.43952e+06	618529	646967	595255
MEDN0008*002	C3H7NO2	L-Alanine	Amino acid and Its metabolites	Amino acids	56-41-7	2	49626.7	46035.3	41850.4	17935.4	17935.4	25893.9	12036.7	11360.4	11044.7
MEDP0022*108	C5H9NO2	L-Proline	Amino acid and Its metabolites	Amino acids	147-85-3	1	2.49118e+07	3.01771e+07	2.80377e+07	50674025	53822875	47894735	45539525	48193845	48049930
MEDP0026*110	C5H11NO2	L-Valine	Amino acid and Its metabolites	Amino acids	72-18-4	1	2.3355e+06	2.54143e+06	2.63946e+06	5.74419e+06	5.71245e+06	5.61202e+06	3.48503e+06	3.47867e+06	3.66958e+06
MEDP0020	C5H11NO2S	L-Methionine	Amino acid and Its metabolites	Amino acids	63-68-3	1	14062345	18484925	18855950	39023305	25513940	31406435	10816025	11788975	14212945
MEDP1144*115	C6H13NO2	L-Isoleucine	Amino acid and Its metabolites	Amino acids	73-32-5	1	589400	613484	603018	1.0337e+06	1.10443e+06	1.09246e+06	724113	596711	696086
MEDP0752*114	C6H13NO2	DL-Leucine	Amino acid and Its metabolites	Amino acids	328-39-2	1	2.24465e+06	2.62483e+06	2.7651e+06	4.47228e+06	3.94319e+06	4.23875e+06	2.94784e+06	3.00809e+06	3.34386e+06
MEDP0021	C9H11NO2	L-Phenylalanine	Amino acid and Its metabolites	Amino acids	63-91-2	1	1.12986e+08	1.23942e+08	1.25568e+08	1.70035e+08	1.73756e+08	1.72249e+08	1.49413e+08	1.42548e+08	1.43309e+08
FDATN01519	C9H11NO2	D-phenylalanine	Amino acid and Its metabolites	Amino acids	673-06-3	1	9.65468e+06	1.02851e+07	1.0069e+07	1.80314e+07	1.85079e+07	1.90119e+07	1.34011e+07	1.32389e+07	1.37119e+07
MEDP0017	C6H9N3O2	L-Histidine	Amino acid and Its metabolites	Amino acids	71-00-1	1	1.39037e+07	1.56778e+07	1.39473e+07	1.96331e+07	2.13502e+07	2.10568e+07	1.8735e+07	1.86758e+07	2.66421e+07
MEDP0009*130	C9H11NO3	L-Tyrosine	Amino acid and Its metabolites	Amino acids	60-18-4	1	983331	1.28863e+06	1.00272e+06	2.54519e+06	1.93551e+06	2.01635e+06	1.94316e+06	2.13615e+06	2.46995e+06
MEDP0011	C6H14N2O2	L-Lysine	Amino acid and Its metabolites	Amino acids	56-87-1	1	1.11307e+06	1.14276e+06	1.23034e+06	1840150	1.39983e+06	2154515	1299240	1.57051e+06	1.46607e+06
MEDP0052	C3H7NO2S	L-Cysteine	Amino acid and Its metabolites	Amino acids	52-90-4	1	186812	179563	231291	475722	210421	391138	630997	653541	770973
MEDP0002	C4H9NO2S	D-Homocysteine	Amino acid and Its metabolites	Amino acids	454-29-5	2	1.7884e+06	1.94057e+06	1.99786e+06	4.05128e+06	3.96267e+06	4.54678e+06	4.42211e+06	4.19657e+06	3.77171e+06
MEDP0015	C6H13N3O3	L-Citrulline	Amino acid and Its metabolites	Amino acids	372-75-8	1	682725	454826	502916	592623	562868	606131	630071	658736	681518
MEDP0012	C5H13ClN2O2	L-Ornithine	Amino acid and Its metabolites	Amino acids	3184-13-2	1	2.94149e+06	2.85731e+06	2.98503e+06	1.80294e+07	1.81564e+07	1.67037e+07	2.52032e+07	2.39785e+07	2.39121e+07
MEDN0049	C11H20N2O6	L-Saccharopine	Amino acid and Its metabolites	Amino acids	997-68-2	1	7.72974e+06	1.04703e+07	9.29292e+06	1.96008e+07	2.43424e+07	2.37247e+07	1.24868e+07	1.73765e+07	1.72594e+07
MEDP0025	C11H12N2O2	L-Tryptophan	Amino acid and Its metabolites	Amino acids	73-22-3	1	225020	236676	287901	464328	467867	451179	344079	375815	359267

## Sheet: Differential genes
ID	Sr_stage1-1_fpkm	Sr_stage1-2_fpkm	Sr_stage1-3_fpkm	Sr_stage2-1_fpkm	Sr_stage2-2_fpkm	Sr_stage2-3_fpkm	Sr_stage3-1_fpkm	Sr_stage3-2_fpkm	Sr_stage3-3_fpkm	Sr_stage1-1_count	Sr_stage1-2_count	Sr_stage1-3_count	Sr_stage2-1_count	Sr_stage2-2_count	Sr_stage2-3_count	Sr_stage3-1_count	Sr_stage3-2_count	Sr_stage3-3_count	chr	start	end	strand	gene_name	gene_description	KEGG	KEGG pathway	NR	Swissprot	Tremble	KOG	GO	Pfam
SrGene00568	1.2268	0.9164	0.9741	2.3384	3.5301	2.6387	5.9737	4.4838	5.1023	45	36	35	76	97	80	180	142	196	SrScaffold01	1725406	1727143	-	SrGene00568	--	K00306 sarcosine oxidase / L-pipecolate oxidase [EC:1.5.3.1 1.5.3.7] | (RefSeq) L-pipecolate oxidase-like (A)	ko00260: Glycine, serine and threonine metabolism; ko00310: Lysine degradation; ko01100: Metabolic pathways; ko04146: Peroxisome	L-pipecolate oxidase-like [Quercus suber]	SOX_ARATH RecName: Full=Probable sarcosine oxidase; EC=1.5.3.1;	A0A5N6KYY4_9ROSI RecName: Full=DAO domain-containing protein {ECO:0000259|Pfam:PF01266};	FAD-dependent oxidoreductase	GO:0050660,flavin adenine dinucleotide binding; GO:0008115,sarcosine oxidase activity; GO:0000166,nucleotide binding; GO:0003674,molecular_function; GO:0005488,binding; GO:0036094,small molecule binding; GO:0043167,ion binding; GO:0043168,anion binding; GO:0097159,organic cyclic compound binding; GO:1901265,nucleoside phosphate binding; GO:1901363,heterocyclic compound binding; GO:0003824,catalyt…	PF01266.27:FAD dependent oxidoreductase
SrGene03964	10.7496	10.67	10.8536	23.9646	19.8535	21.3793	50.0132	49.8017	46.4291	365	388	361	721	505	600	1395	1460	1651	SrScaffold03	1713524	1715276	+	SrGene03964	--	K01620 threonine aldolase [EC:4.1.2.48] | (RefSeq) aldolase vrtJ-like (A)	ko00260: Glycine, serine and threonine metabolism; ko01100: Metabolic pathways; ko01110: Biosynthesis of secondary metabolites; ko01230: Biosynthesis of amino acids	hypothetical protein [Adiantum nelumboides]	THA2_ARATH RecName: Full=Probable low-specificity L-threonine aldolase 2; EC=4.1.2.48 {ECO:0000269|PubMed:17172352}; AltName: Full=Threonine aldolase 2;	A0A5N6KXK1_9ROSI RecName: Full=Beta_elim_lyase domain-containing protein {ECO:0000259|Pfam:PF01212};	Threonine aldolase	GO:0005829,cytosol; GO:0008732,L-allo-threonine aldolase activity; GO:0004793,threonine aldolase activity; GO:0006545,glycine biosynthetic process; GO:0006567,threonine catabolic process; GO:0003674,molecular_function; GO:0003824,catalytic activity; GO:0016829,lyase activity; GO:0016830,carbon-carbon lyase activity; GO:0016832,aldehyde-lyase activity; GO:0006082,organic acid metabolic process; GO…	PF01212.24:Beta-eliminating lyase
SrGene04265	19.0351	20.3988	18.0884	21.523	17.6207	16.6162	53.8807	58.6818	60.3036	535	614	498	536	371	386	1244	1424	1775	SrScaffold03	2517611	2518793	-	SrGene04265	--	K00872 homoserine kinase [EC:2.7.1.39] | (RefSeq) homoserine kinase-like (A)	ko00260: Glycine, serine and threonine metabolism; ko01100: Metabolic pathways; ko01110: Biosynthesis of secondary metabolites; ko01230: Biosynthesis of amino acids	hypothetical protein [Adiantum nelumboides]	KHSE_ARATH RecName: Full=Homoserine kinase {ECO:0000303|PubMed:15703056}; EC=2.7.1.39 {ECO:0000305|PubMed:15703056}; AltName: Full=Protein DOWNY MILDEW RESISTANT 1; Flags: Precursor;	A0A836DBW6_9ROSI SubName: Full=Mitochondrial fission protein {ECO:0000313|EMBL:KAG5220565.1};	Homoserine kinase	GO:0009507,chloroplast; GO:0009570,chloroplast stroma; GO:0005524,ATP binding; GO:0004413,homoserine kinase activity; GO:0006952,defense response; GO:0009086,methionine biosynthetic process; GO:0016310,phosphorylation; GO:0048573,photoperiodism, flowering; GO:0009617,response to bacterium; GO:0009620,response to fungus; GO:0009088,threonine biosynthetic process; GO:0000166,nucleotide binding; GO:…	PF00288.29:GHMP kinases N terminal domain
SrGene04532	229.411	231.608	232.296	123.728	112.942	108.757	111.897	106.85	109.94	8251	8921	8184	3943	3043	3233	3306	3318	4141	SrScaffold03	3144636	3146051	+	SrGene04532	--	K00058 D-3-phosphoglycerate dehydrogenase / 2-oxoglutarate reductase [EC:1.1.1.95 1.1.1.399] | (RefSeq) D-3-phosphoglycerate dehydrogenase 2-like (A)	ko00260: Glycine, serine and threonine metabolism; ko00270: Cysteine and methionine metabolism; ko01100: Metabolic pathways; ko01110: Biosynthesis of secondary metabolites; ko01200: Carbon metabolism; ko01230: Biosynthesis of amino acids	hypothetical protein [Adiantum nelumboides]	SERA2_ARATH RecName: Full=D-3-phosphoglycerate dehydrogenase 2, chloroplastic; Short=PGDH; EC=1.1.1.95 {ECO:0000269|PubMed:24368794, ECO:0000269|PubMed:9867856}; Flags: Precursor;	A0A1D1ZAZ0_9ARAE RecName: Full=Phosphoglycerate dehydrogenase {ECO:0000256|ARBA:ARBA00013143}; EC=1.1.1.95 {ECO:0000256|ARBA:ARBA00013143};	D-3-phosphoglycerate dehydrogenase, D-isomer-specific 2-hydroxy acid dehydrogenase superfamily	GO:0009507,chloroplast; GO:0009570,chloroplast stroma; GO:0005634,nucleus; GO:0051287,NAD binding; GO:0004617,phosphoglycerate dehydrogenase activity; GO:0006564,L-serine biosynthetic process; GO:0000166,nucleotide binding; GO:0003674,molecular_function; GO:0005488,binding; GO:0036094,small molecule binding; GO:0097159,organic cyclic compound binding; GO:1901265,nucleoside phosphate binding; GO:1…	PF02826.22:D-isomer specific 2-hydroxyacid dehydrogenase, NAD binding domain
SrGene05419	7.7071	7.4765	7.6536	14.8578	12.8902	12.9166	49.1738	50.1203	53.2327	257	267	250	439	322	356	1347	1443	1859	SrScaffold04	1195710	1197022	-	SrGene05419	--	K00831 phosphoserine aminotransferase [EC:2.6.1.52] | (RefSeq) uncharacterized protein (A)	ko00260: Glycine, serine and threonine metabolism; ko00270: Cysteine and methionine metabolism; ko00750: Vitamin B6 metabolism; ko01100: Metabolic pathways; ko01110: Biosynthesis of secondary metabolites; ko01200: Carbon metabolism; ko01230: Biosynthesis of amino acids; ko01240: Biosynthesis of cofactors	Phosphoserine transaminase [Salix suchowensis]	SERB2_ARATH RecName: Full=Phosphoserine aminotransferase 2, chloroplastic; Short=AtPSAT2; EC=2.6.1.52; Flags: Precursor;	A0A836DBE4_9ROSI RecName: Full=Phosphoserine transaminase {ECO:0000256|ARBA:ARBA00013030}; EC=2.6.1.52 {ECO:0000256|ARBA:ARBA00013030};	Phosphoserine aminotransferase	GO:0009507,chloroplast; GO:0009570,chloroplast stroma; GO:0009534,chloroplast thylakoid; GO:0005737,cytoplasm; GO:0004648,O-phospho-L-serine:2-oxoglutarate aminotransferase activity; GO:0030170,pyridoxal phosphate binding; GO:0006564,L-serine biosynthetic process; GO:0003674,molecular_function; GO:0003824,catalytic activity; GO:0008483,transaminase activity; GO:0016740,transferase activity; GO:00…	PF00266.22:Aminotransferase class-V
SrGene05966	18.9376	17.4154	18.8572	33.8082	33.0047	28.3748	44.2094	41.5022	43.2142	1057	1041	1031	1672	1380	1309	2027	2000	2526	SrScaffold04	2639034	2641684	+	SrGene05966	--	K01694 tryptophan synthase [EC:4.2.1.20] | (RefSeq) tryptophan synthase-like (A)	ko00260: Glycine, serine and threonine metabolism; ko00400: Phenylalanine, tyrosine and tryptophan biosynthesis; ko01100: Metabolic pathways; ko01110: Biosynthesis of secondary metabolites; ko01230: Biosynthesis of amino acids	hypothetical protein [Adiantum nelumboides]	TRPB_CAMAC RecName: Full=Tryptophan synthase beta chain 2, chloroplastic; EC=4.2.1.20; Flags: Precursor;	A0A5N6KV12_9ROSI RecName: Full=Tryptophan synthase {ECO:0000256|ARBA:ARBA00018724, ECO:0000256|RuleBase:RU003663}; EC=4.2.1.20 {ECO:0000256|ARBA:ARBA00012043, ECO:0000256|RuleBase:RU003663};	Tryptophan synthase beta chain	GO:0009507,chloroplast; GO:0004834,tryptophan synthase activity; GO:0003674,molecular_function; GO:0003824,catalytic activity; GO:0016829,lyase activity; GO:0016835,carbon-oxygen lyase activity; GO:0016836,hydro-lyase activity; GO:0005575,cellular_component; GO:0005622,intracellular anatomical structure; GO:0005737,cytoplasm; GO:0009536,plastid; GO:0043226,organelle; GO:0043227,membrane-bounded o…	PF00290.23:Tryptophan synthase alpha chain
SrGene09200	9.5635	9.2062	10.9205	27.0665	28.6253	25.0798	32.0754	35.2853	31.632	388	400	434	973	870	841	1069	1236	1344	SrScaffold07	728529	730549	-	SrGene09200	--	K00049 glyoxylate/hydroxypyruvate reductase [EC:1.1.1.79 1.1.1.81] | (RefSeq) glyoxylate reductase/hydroxypyruvate reductase (A)	ko00260: Glycine, serine and threonine metabolism; ko00620: Pyruvate metabolism; ko00630: Glyoxylate and dicarboxylate metabolism; ko01100: Metabolic pathways; ko01110: Biosynthesis of secondary metabolites	hypothetical protein [Adiantum nelumboides]	HPR2_ARATH RecName: Full=Glyoxylate/hydroxypyruvate reductase A HPR2; EC=1.1.1.79; EC=1.1.1.81; AltName: Full=NAD(P)H-dependent hydroxypyruvate reductase 2; Short=AtHPR2; Short=HPR 2;	A0A1D1ZE27_9ARAE SubName: Full=Glyoxylate reductase/hydroxypyruvate reductase {ECO:0000313|EMBL:JAT65194.1}; Flags: Fragment;	Glyoxylate/hydroxypyruvate reductase (D-isomer-specific 2-hydroxy acid dehydrogenase superfamily)	GO:0005737,cytoplasm; GO:0005739,mitochondrion; GO:0008465,glycerate dehydrogenase activity; GO:0030267,glyoxylate reductase (NADP+) activity; GO:0047995,hydroxyphenylpyruvate reductase activity; GO:0016618,hydroxypyruvate reductase activity; GO:0051287,NAD binding; GO:1901149,salicylic acid binding; GO:0009854,oxidative photosynthetic carbon pathway; GO:0003674,molecular_function; GO:0003824,cat…	PF02826.22:D-isomer specific 2-hydroxyacid dehydrogenase, NAD binding domain
SrGene09227	317.5	321.801	306.843	229.739	208.451	192.983	109.107	108.097	114.254	12604	13681	11932	8081	6199	6332	3558	3705	4750	SrScaffold07	799088	801029	+	SrGene09227	--	K00600 glycine hydroxymethyltransferase [EC:2.1.2.1] | (RefSeq) glycine/serine hydroxymethyltransferase (A)	ko00260: Glycine, serine and threonine metabolism; ko00460: Cyanoamino acid metabolism; ko00630: Glyoxylate and dicarboxylate metabolism; ko00670: One carbon pool by folate; ko01100: Metabolic pathways; ko01110: Biosynthesis of secondary metabolites; ko01200: Carbon metabolism; ko01230: Biosynthesis of amino acids; ko01240: Biosynthesis of cofactors	hypothetical protein [Adiantum nelumboides]	GLYC4_ARATH RecName: Full=Serine hydroxymethyltransferase 4 {ECO:0000303|PubMed:10806255}; Short=AtSHMT4 {ECO:0000303|PubMed:31873125}; EC=2.1.2.1 {ECO:0000269|PubMed:31873125}; AltName: Full=Glycine hydroxymethyltransferase 4 {ECO:0000305}; AltName: Full=Serine methylase 4 {ECO:0000305};	A0A1D1Z011_9ARAE RecName: Full=Serine hydroxymethyltransferase {ECO:0000256|RuleBase:RU000585}; EC=2.1.2.1 {ECO:0000256|RuleBase:RU000585};	Glycine/serine hydroxymethyltransferase	GO:0005737,cytoplasm; GO:0005829,cytosol; GO:0005886,plasma membrane; GO:0009506,plasmodesma; GO:0004372,glycine hydroxymethyltransferase activity; GO:0030170,pyridoxal phosphate binding; GO:1901149,salicylic acid binding; GO:0070905,serine binding; GO:0008270,zinc ion binding; GO:0007623,circadian rhythm; GO:0046655,folic acid metabolic process; GO:0019264,glycine biosynthetic process from serin…	PF00464.22:Serine hydroxymethyltransferase
SrGene09735	8.991	10.4452	9.274	58.3263	50.2839	50.5477	74.8815	74.4909	73.989	385	479	389	2213	1613	1789	2634	2754	3318	SrScaffold07	2802779	2804496	+	SrGene09735	--	K01758 cystathionine gamma-lyase [EC:4.4.1.1] | (RefSeq) cystathionine gamma-lyase-like (A)	ko00260: Glycine, serine and threonine metabolism; ko00270: Cysteine and methionine metabolism; ko00450: Selenocompound metabolism; ko01100: Metabolic pathways; ko01110: Biosynthesis of secondary metabolites; ko01230: Biosynthesis of amino acids	hypothetical protein [Adiantum nelumboides]	METC_ARATH RecName: Full=Cystathionine beta-lyase, chloroplastic {ECO:0000303|PubMed:8541513}; Short=CBL {ECO:0000303|PubMed:8541513}; EC=4.4.1.13 {ECO:0000305|PubMed:8541513}; AltName: Full=Beta-cystathionase; AltName: Full=Cysteine lyase; AltName: Full=Cysteine-S-conjugate beta-lyase; Flags: Precursor;	A0A1D1Z871_9ARAE SubName: Full=Cystathionine gamma-lyase {ECO:0000313|EMBL:JAT63074.1};	Cystathionine beta-lyases/cystathionine gamma-synthases	GO:0009507,chloroplast; GO:0009570,chloroplast stroma; GO:0005737,cytoplasm; GO:0016846,carbon-sulfur lyase activity; GO:0004121,cystathionine beta-lyase activity; GO:0004123,cystathionine gamma-lyase activity; GO:0047804,cysteine-S-conjugate beta-lyase activity; GO:0030170,pyridoxal phosphate binding; GO:0019343,cysteine biosynthetic process via cystathionine; GO:0019279,L-methionine biosyntheti…	PF01053.23:Cys/Met metabolism PLP-dependent enzyme
SrGene10558	10.0405	8.6542	8.7337	21.3892	24.6647	21.1329	30.8822	32.479	24.9612	169	156	144	319	311	294	427	472	440	SrScaffold08	2166721	2167584	-	SrGene10558	--	K00600 glycine hydroxymethyltransferase [EC:2.1.2.1] | (RefSeq) serine hydroxymethyltransferase 3, chloroplastic-like isoform X1 (A)	ko00260: Glycine, serine and threonine metabolism; ko00460: Cyanoamino acid metabolism; ko00630: Glyoxylate and dicarboxylate metabolism; ko00670: One carbon pool by folate; ko01100: Metabolic pathways; ko01110: Biosynthesis of secondary metabolites; ko01200: Carbon metabolism; ko01230: Biosynthesis of amino acids; ko01240: Biosynthesis of cofactors	hypothetical protein [Adiantum nelumboides]	PITH1_ARATH RecName: Full=PITH domain-containing protein At3g04780;	A0A2D4BK70_PYTIN RecName: Full=PITH domain-containing protein {ECO:0000259|PROSITE:PS51532};	Thioredoxin-like protein	GO:0005829,cytosol; GO:0005575,cellular_component; GO:0005622,intracellular anatomical structure; GO:0005737,cytoplasm; GO:0110165,cellular anatomical entity	PF06201.16:PITH domain
SrGene00484	77.4071	75.7636	72.4623	49.3619	43.7197	39.9479	35.8321	33.8177	35.034	2614	2740	2397	1477	1106	1115	994	986	1239	SrScaffold01	1473246	1474707	+	SrGene00484	--	K01653 acetolactate synthase I/III small subunit [EC:2.2.1.6] | (RefSeq) acetolactate synthase small subunit, mitochondrial-like (A)	ko00290: Valine, leucine and isoleucine biosynthesis; ko00650: Butanoate metabolism; ko00660: C5-Branched dibasic acid metabolism; ko00770: Pantothenate and CoA biosynthesis; ko01100: Metabolic pathways; ko01110: Biosynthesis of secondary metabolites; ko01210: 2-Oxocarboxylic acid metabolism; ko01230: Biosynthesis of amino acids	hypothetical protein L1887_48885 [Cichorium endivia]	ILVH_CYACA RecName: Full=Acetolactate synthase small subunit; EC=2.2.1.6; AltName: Full=Acetohydroxy-acid synthase small subunit; Short=AHAS; Short=ALS;	A0A1D1XMS9_9ARAE RecName: Full=Acetohydroxy-acid synthase small subunit {ECO:0000256|ARBA:ARBA00031510};	Acetolactate synthase, small subunit	GO:0009507,chloroplast; GO:0003984,acetolactate synthase activity; GO:1990610,acetolactate synthase regulator activity; GO:0009097,isoleucine biosynthetic process; GO:0009099,valine biosynthetic process; GO:0003674,molecular_function; GO:0003824,catalytic activity; GO:0016740,transferase activity; GO:0016744,transketolase or transaldolase activity; GO:0030234,enzyme regulator activity; GO:0098772…	PF10369.12:Small subunit of acetolactate synthase
SrGene01036	30.1347	31.4419	32.5257	55.7047	64.4935	54.6892	116.823	110.114	99.124	1414	1580	1495	2316	2267	2121	4503	4461	4871	SrScaffold01	3121536	3124524	+	SrGene01036	--	K01687 dihydroxy-acid dehydratase [EC:4.2.1.9] | (RefSeq) dihydroxy-acid dehydratase (A)	ko00290: Valine, leucine and isoleucine biosynthesis; ko00770: Pantothenate and CoA biosynthesis; ko01100: Metabolic pathways; ko01110: Biosynthesis of secondary metabolites; ko01210: 2-Oxocarboxylic acid metabolism; ko01230: Biosynthesis of amino acids	hypothetical protein L1887_61284 [Cichorium endivia]	ILVD_ARATH RecName: Full=Dihydroxy-acid dehydratase, chloroplastic {ECO:0000303|PubMed:29995859}; Short=AthDHAD {ECO:0000303|PubMed:29995859}; Short=DAD; EC=4.2.1.9 {ECO:0000269|PubMed:29995859}; Flags: Precursor;	A0A8K1FEV0_PYTOL SubName: Full=Uncharacterized protein {ECO:0000313|EMBL:TMW57017.1};	Dihydroxy-acid dehydratase	GO:0009507,chloroplast; GO:0009570,chloroplast stroma; GO:0009536,plastid; GO:0051537,2 iron, 2 sulfur cluster binding; GO:0005507,copper ion binding; GO:0004160,dihydroxy-acid dehydratase activity; GO:0016836,hydro-lyase activity; GO:0009082,branched-chain amino acid biosynthetic process; GO:0009553,embryo sac development; GO:0009097,isoleucine biosynthetic process; GO:0009555,pollen development…	PF00920.24:Dehydratase family
SrGene04584	4.9001	4.8128	4.8542	5.9399	8.9638	8.3879	18.4256	18.8762	16.2205	135	142	131	145	185	191	417	449	468	SrScaffold03	3268090	3269627	-	SrGene04584	--	K00053 ketol-acid reductoisomerase [EC:1.1.1.86] | (RefSeq) ketol-acid reductoisomerase (A)	ko00290: Valine, leucine and isoleucine biosynthesis; ko00770: Pantothenate and CoA biosynthesis; ko01100: Metabolic pathways; ko01110: Biosynthesis of secondary metabolites; ko01210: 2-Oxocarboxylic acid metabolism; ko01230: Biosynthesis of amino acids	IlvN-domain-containing protein [Salix suchowensis]	ILV5_ARATH RecName: Full=Ketol-acid reductoisomerase, chloroplastic; EC=1.1.1.86; AltName: Full=Acetohydroxy-acid reductoisomerase; AltName: Full=Alpha-keto-beta-hydroxylacyl reductoisomerase; Flags: Precursor;	A0A836XNK9_9ROSI SubName: Full=IlvN-domain-containing protein {ECO:0000313|EMBL:KAG5221922.1};	--	GO:0048046,apoplast; GO:0009507,chloroplast; GO:0009941,chloroplast envelope; GO:0009570,chloroplast stroma; GO:0005829,cytosol; GO:0005739,mitochondrion; GO:0009505,plant-type cell wall; GO:0009536,plastid; GO:0005507,copper ion binding; GO:0004455,ketol-acid reductoisomerase activity; GO:0009097,isoleucine biosynthetic process; GO:0009099,valine biosynthetic process; GO:0003674,molecular_functi…	PF07991.15:Acetohydroxy acid isomeroreductase, NADPH-binding domain
SrGene05006	0.6942	0.9261	1.0124	2.2386	1.8093	2.1598	3.9036	3.7523	3.567	21	30	30	60	41	54	97	98	113	SrScaffold04	110829	112033	-	SrGene05006	--	K00052 3-isopropylmalate dehydrogenase [EC:1.1.1.85] | (RefSeq) 3-isopropylmalate dehydrogenase, chloroplastic-like (A)	ko00290: Valine, leucine and isoleucine biosynthesis; ko00660: C5-Branched dibasic acid metabolism; ko01100: Metabolic pathways; ko01110: Biosynthesis of secondary metabolites; ko01210: 2-Oxocarboxylic acid metabolism; ko01230: Biosynthesis of amino acids	Tartrate dehydrogenase, putative [Ricinus communis]	LEU33_ARATH RecName: Full=3-isopropylmalate dehydrogenase 3, chloroplastic {ECO:0000303|PubMed:15849421}; Short=3-IPM-DH 3 {ECO:0000303|PubMed:15849421}; Short=AtIMDH2 {ECO:0000303|PubMed:19674406}; Short=AtIMDH3 {ECO:0000303|PubMed:15849421}; Short=IMDH 3 {ECO:0000303|PubMed:15849421}; EC=1.1.1.85 {ECO:0000269|PubMed:15849421, ECO:0000269|PubMed:20840499}; AltName: Full=Beta-IPM dehydrogenase 3 …	A0A0D6R9Y8_ARACU RecName: Full=D-malate dehydrogenase (decarboxylating) {ECO:0000256|ARBA:ARBA00013126}; EC=1.1.1.83 {ECO:0000256|ARBA:ARBA00013126};	3-isopropylmalate dehydrogenase	GO:0009507,chloroplast; GO:0009570,chloroplast stroma; GO:0005829,cytosol; GO:0009536,plastid; GO:0009579,thylakoid; GO:0003862,3-isopropylmalate dehydrogenase activity; GO:0000287,magnesium ion binding; GO:0051287,NAD binding; GO:0009098,leucine biosynthetic process; GO:0003674,molecular_function; GO:0003824,catalytic activity; GO:0016491,oxidoreductase activity; GO:0016614,oxidoreductase activi…	PF00180.23:Isocitrate/isopropylmalate dehydrogenase
SrGene05264	80.1529	82.6951	83.1643	48.4844	43.772	41.6076	42.5638	41.9328	40.9012	4461	4929	4534	2391	1825	1914	1946	2015	2384	SrScaffold04	845900	848220	+	SrGene05264	--	K01652 acetolactate synthase I/II/III large subunit [EC:2.2.1.6] | (RefSeq) acetolactate synthase catalytic subunit, mitochondrial-like (A)	ko00290: Valine, leucine and isoleucine biosynthesis; ko00650: Butanoate metabolism; ko00660: C5-Branched dibasic acid metabolism; ko00770: Pantothenate and CoA biosynthesis; ko01100: Metabolic pathways; ko01110: Biosynthesis of secondary metabolites; ko01210: 2-Oxocarboxylic acid metabolism; ko01230: Biosynthesis of amino acids	Acetolactate synthase [Salix suchowensis]	ILVB2_TOBAC RecName: Full=Acetolactate synthase 2, chloroplastic; EC=2.2.1.6; AltName: Full=ALS II; AltName: Full=Acetohydroxy-acid synthase II; AltName: Full=Acetolactate synthase II; Flags: Precursor;	A0A836AUF4_9ROSI RecName: Full=Acetolactate synthase {ECO:0000256|ARBA:ARBA00013145, ECO:0000256|RuleBase:RU003591}; EC=2.2.1.6 {ECO:0000256|ARBA:ARBA00013145, ECO:0000256|RuleBase:RU003591};	Thiamine pyrophosphate-requiring enzyme	GO:0009507,chloroplast; GO:0003984,acetolactate synthase activity; GO:0050660,flavin adenine dinucleotide binding; GO:0000287,magnesium ion binding; GO:0030976,thiamine pyrophosphate binding; GO:0009097,isoleucine biosynthetic process; GO:0009635,response to herbicide; GO:0009099,valine biosynthetic process; GO:0003674,molecular_function; GO:0003824,catalytic activity; GO:0016740,transferase acti…	PF02776.21:Thiamine pyrophosphate enzyme, N-terminal TPP binding domain
SrGene07103	204.644	202.048	200.496	122.021	115.61	97.3008	91.5823	88.399	96.4301	8438	8922	8098	4458	3571	3316	3102	3147	4164	SrScaffold05	2091651	2093471	+	SrGene07103	--	K00053 ketol-acid reductoisomerase [EC:1.1.1.86] | (RefSeq) ketol-acid reductoisomerase, mitochondrial-like (A)	ko00290: Valine, leucine and isoleucine biosynthesis; ko00770: Pantothenate and CoA biosynthesis; ko01100: Metabolic pathways; ko01110: Biosynthesis of secondary metabolites; ko01210: 2-Oxocarboxylic acid metabolism; ko01230: Biosynthesis of amino acids	ketol-acid reductoisomerase, mitochondrial-like [Quercus suber]	ILV5_ORYSJ RecName: Full=Ketol-acid reductoisomerase, chloroplastic; EC=1.1.1.86; AltName: Full=Acetohydroxy-acid reductoisomerase; AltName: Full=Alpha-keto-beta-hydroxylacyl reductoisomerase; AltName: Full=Protein KARI; Flags: Precursor;	A0A0D6QYE0_ARACU RecName: Full=Acetohydroxy-acid reductoisomerase {ECO:0000256|ARBA:ARBA00030593}; AltName: Full=Alpha-keto-beta-hydroxylacyl reductoisomerase {ECO:0000256|ARBA:ARBA00030209};	--	GO:0009507,chloroplast; GO:0004455,ketol-acid reductoisomerase activity; GO:0000287,magnesium ion binding; GO:0070402,NADPH binding; GO:0042803,protein homodimerization activity; GO:0009097,isoleucine biosynthetic process; GO:0009099,valine biosynthetic process; GO:0003674,molecular_function; GO:0003824,catalytic activity; GO:0016491,oxidoreductase activity; GO:0016614,oxidoreductase activity, ac…	PF07991.15:Acetohydroxy acid isomeroreductase, NADPH-binding domain
SrGene15342	1.8064	2.3057	2.6731	4.6572	6.482	5.1731	11.8424	11.3441	10.017	109	149	158	249	293	258	587	591	633	SrScaffold13	1843770	1846520	-	SrGene15342	--	K01702 3-isopropylmalate dehydratase [EC:4.2.1.33] | (RefSeq) hypothetical protein (A)	ko00290: Valine, leucine and isoleucine biosynthesis; ko01100: Metabolic pathways; ko01110: Biosynthesis of secondary metabolites; ko01210: 2-Oxocarboxylic acid metabolism; ko01230: Biosynthesis of amino acids	uncharacterized protein LOC111995227 [Quercus suber]	LEUC_ARATH RecName: Full=3-isopropylmalate dehydratase large subunit, chloroplastic {ECO:0000305}; EC=4.2.1.33 {ECO:0000269|PubMed:19597944}; AltName: Full=2-(omega-methylthio)alkylmalate dehydratase large subunit {ECO:0000305}; EC=4.2.1.170 {ECO:0000269|PubMed:19597944}; AltName: Full=AtLEUC {ECO:0000303|PubMed:20663849}; AltName: Full=Isopropylmalate isomerase large subunit 1 {ECO:0000303|PubMe…	C1MKS1_MICPC RecName: Full=3-isopropylmalate dehydratase {ECO:0000256|ARBA:ARBA00014371}; EC=4.2.1.33 {ECO:0000256|ARBA:ARBA00011998}; AltName: Full=Alpha-IPM isomerase {ECO:0000256|ARBA:ARBA00031631}; AltName: Full=Isopropylmalate isomerase {ECO:0000256|ARBA:ARBA00033368};	3-isopropylmalate dehydratase (aconitase superfamily)	GO:0009507,chloroplast; GO:0009570,chloroplast stroma; GO:0009536,plastid; GO:0003861,3-isopropylmalate dehydratase activity; GO:0051539,4 iron, 4 sulfur cluster binding; GO:0050486,intramolecular transferase activity, transferring hydroxy groups; GO:0046872,metal ion binding; GO:0019761,glucosinolate biosynthetic process; GO:0009098,leucine biosynthetic process; GO:0003674,molecular_function; GO…	PF00330.23:Aconitase family (aconitate hydratase)
SrGene03814	59.1892	61.2065	56.8946	380.78	350.963	319.565	258.124	255.362	271.132	2876	3185	2708	16394	12775	12834	10303	10713	13797	SrScaffold03	1379489	1381418	-	SrGene03814	--	K00618 amino-acid N-acetyltransferase [EC:2.3.1.1] | (RefSeq) amino-acid acetyltransferase, mitochondrial-like (A)	ko00220: Arginine biosynthesis; ko01100: Metabolic pathways; ko01110: Biosynthesis of secondary metabolites; ko01210: 2-Oxocarboxylic acid metabolism; ko01230: Biosynthesis of amino acids	hypothetical protein [Adiantum nelumboides]	--	A0A812YNX6_9DINO SubName: Full=ARG5 protein {ECO:0000313|EMBL:CAE7791298.1};	Acetylglutamate kinase/acetylglutamate synthase	GO:0005737,cytoplasm; GO:0008080,N-acetyltransferase activity; GO:0051287,NAD binding; GO:0016620,oxidoreductase activity, acting on the aldehyde or oxo group of donors, NAD or NADP as acceptor; GO:0006526,arginine biosynthetic process; GO:0003674,molecular_function; GO:0003824,catalytic activity; GO:0016407,acetyltransferase activity; GO:0016410,N-acyltransferase activity; GO:0016740,transferase…	PF04768.16:NAT, N-acetyltransferase, of N-acetylglutamate synthase
SrGene05183	11.9544	12.8338	13.1061	46.6096	48.9059	45.2349	77.6583	78.0332	76.5914	541	622	581	1869	1658	1692	2887	3049	3630	SrScaffold04	598504	601084	+	SrGene05183	--	K01915 glutamine synthetase [EC:6.3.1.2] | (RefSeq) type-1 glutamine synthetase 2-like (A)	ko00220: Arginine biosynthesis; ko00250: Alanine, aspartate and glutamate metabolism; ko00630: Glyoxylate and dicarboxylate metabolism; ko00910: Nitrogen metabolism; ko01100: Metabolic pathways; ko01230: Biosynthesis of amino acids	hypothetical protein L1887_51320 [Cichorium endivia]	--	A0A1D1XX55_9ARAE SubName: Full=Type-1 glutamine synthetase 2 {ECO:0000313|EMBL:JAT46954.1};	--	GO:0004356,glutamate-ammonia ligase activity; GO:0006542,glutamine biosynthetic process; GO:0003674,molecular_function; GO:0003824,catalytic activity; GO:0016211,ammonia ligase activity; GO:0016874,ligase activity; GO:0016879,ligase activity, forming carbon-nitrogen bonds; GO:0016880,acid-ammonia (or amide) ligase activity; GO:0006082,organic acid metabolic process; GO:0006520,cellular amino acid…	PF00120.27:Glutamine synthetase, catalytic domain
SrGene08619	38.3783	37.4687	34.2174	111.444	89.486	82.8269	119.991	121.098	130.568	1295	1354	1131	3332	2262	2310	3326	3528	4614	SrScaffold06	2677448	2679171	+	SrGene08619	--	K01940 argininosuccinate synthase [EC:6.3.4.5] | (RefSeq) argininosuccinate synthase-like (A)	ko00220: Arginine biosynthesis; ko00250: Alanine, aspartate and glutamate metabolism; ko01100: Metabolic pathways; ko01110: Biosynthesis of secondary metabolites; ko01230: Biosynthesis of amino acids	hypothetical protein [Adiantum nelumboides]	ASSY_ARATH RecName: Full=Argininosuccinate synthase, chloroplastic; EC=6.3.4.5; AltName: Full=Citrulline--aspartate ligase; Flags: Precursor;	A0A1D1ZIL8_9ARAE RecName: Full=Argininosuccinate synthase {ECO:0000256|ARBA:ARBA00012286}; EC=6.3.4.5 {ECO:0000256|ARBA:ARBA00012286}; AltName: Full=Citrulline--aspartate ligase {ECO:0000256|ARBA:ARBA00029916};	Argininosuccinate synthase	GO:0009507,chloroplast; GO:0009570,chloroplast stroma; GO:0005737,cytoplasm; GO:0009536,plastid; GO:0004055,argininosuccinate synthase activity; GO:0005524,ATP binding; GO:0006526,arginine biosynthetic process; GO:0000053,argininosuccinate metabolic process; GO:0000050,urea cycle; GO:0003674,molecular_function; GO:0003824,catalytic activity; GO:0016874,ligase activity; GO:0016879,ligase activity,…	PF00764.22:Arginosuccinate synthase
SrGene09066	52.3393	51.8964	48.1327	106.424	97.9141	86.509	156.367	150.024	153.381	2521	2677	2271	4542	3533	3444	6187	6239	7737	SrScaffold07	288838	290949	-	SrGene09066	--	K00262 glutamate dehydrogenase (NADP+) [EC:1.4.1.4] | (RefSeq) NADP-specific glutamate dehydrogenase-like (A)	ko00220: Arginine biosynthesis; ko00250: Alanine, aspartate and glutamate metabolism; ko00910: Nitrogen metabolism; ko01100: Metabolic pathways	predicted protein [Hordeum vulgare subsp. vulgare]	DHE4_CHLSO RecName: Full=NADP-specific glutamate dehydrogenase; Short=NADP-GDH; EC=1.4.1.4; Flags: Fragment;	F2DFC7_HORVV RecName: Full=Glutamate dehydrogenase {ECO:0000256|PIRNR:PIRNR000185};	Glutamate/leucine/phenylalanine/valine dehydrogenases	GO:0009507,chloroplast; GO:0004354,glutamate dehydrogenase (NADP+) activity; GO:0006520,cellular amino acid metabolic process; GO:0003674,molecular_function; GO:0003824,catalytic activity; GO:0004353,glutamate dehydrogenase [NAD(P)+] activity; GO:0016491,oxidoreductase activity; GO:0016638,oxidoreductase activity, acting on the CH-NH2 group of donors; GO:0016639,oxidoreductase activity, acting on…	PF00208.24:Glutamate/Leucine/Phenylalanine/Valine dehydrogenase
SrGene09314	37.1801	33.5028	34.728	26.2953	27.5398	22.736	17.3618	15.9213	16.1451	1658	1600	1517	1039	920	838	636	613	754	SrScaffold07	1094829	1096789	+	SrGene09314	--	K01915 glutamine synthetase [EC:6.3.1.2] | (RefSeq) type-1 glutamine synthetase 1 (A)	ko00220: Arginine biosynthesis; ko00250: Alanine, aspartate and glutamate metabolism; ko00630: Glyoxylate and dicarboxylate metabolism; ko00910: Nitrogen metabolism; ko01100: Metabolic pathways; ko01230: Biosynthesis of amino acids	protein fluG-like [Impatiens glandulifera]	--	A0A8J9SE85_9CHLO SubName: Full=Glutamine synthetase {ECO:0000313|EMBL:BDA47028.1};	Glutamine synthetase	--	PF00120.27:Glutamine synthetase, catalytic domain
SrGene11195	156.401	161.568	170.066	107.157	113.199	95.9979	81.5297	75.9078	78.388	19065	21092	20307	11574	10337	9672	8164	7989	10007	SrScaffold09	1012245	1017754	+	SrGene11195	--	K15371 glutamate dehydrogenase [EC:1.4.1.2] | (RefSeq) NAD-specific glutamate dehydrogenase-like (A)	ko00220: Arginine biosynthesis; ko00250: Alanine, aspartate and glutamate metabolism; ko00430: Taurine and hypotaurine metabolism; ko00910: Nitrogen metabolism; ko01100: Metabolic pathways	hypothetical protein [Adiantum nelumboides]	--	A0A1D1XVT4_9ARAE SubName: Full=NAD-specific glutamate dehydrogenase {ECO:0000313|EMBL:JAT46490.1}; Flags: Fragment;	Glutamate/leucine/phenylalanine/valine dehydrogenases	GO:0004352,glutamate dehydrogenase (NAD+) activity; GO:0019551,glutamate catabolic process to 2-oxoglutarate; GO:0003674,molecular_function; GO:0003824,catalytic activity; GO:0004353,glutamate dehydrogenase [NAD(P)+] activity; GO:0016491,oxidoreductase activity; GO:0016638,oxidoreductase activity, acting on the CH-NH2 group of donors; GO:0016639,oxidoreductase activity, acting on the CH-NH2 group…	PF00208.24:Glutamate/Leucine/Phenylalanine/Valine dehydrogenase
SrGene05502	86.7743	86.7419	96.2841	72.9571	78.2497	66.5728	43.5546	40.5726	39.8449	18202	19486	19784	13560	12296	11542	7505	7348	8753	SrScaffold04	1387989	1397711	+	SrGene05502	--	K00264 glutamate synthase (NADH) [EC:1.4.1.14] | (RefSeq) putative glutamate synthase [NADPH] (A)	ko00250: Alanine, aspartate and glutamate metabolism; ko00910: Nitrogen metabolism; ko01100: Metabolic pathways; ko01110: Biosynthesis of secondary metabolites; ko01230: Biosynthesis of amino acids	putative glutamate synthase [NADPH]	GLSN_MEDSA RecName: Full=Glutamate synthase [NADH], amyloplastic; EC=1.4.1.14; AltName: Full=NADH-GOGAT; Flags: Precursor;	A0A1D1XX70_9ARAE RecName: Full=Glutamate synthase (NADH) {ECO:0000256|ARBA:ARBA00024383}; EC=1.4.1.14 {ECO:0000256|ARBA:ARBA00024383};	Glutamate synthase	GO:0009501,amyloplast; GO:0051538,3 iron, 4 sulfur cluster binding; GO:0050660,flavin adenine dinucleotide binding; GO:0010181,FMN binding; GO:0016040,glutamate synthase (NADH) activity; GO:0005506,iron ion binding; GO:0006541,glutamine metabolic process; GO:0097054,L-glutamate biosynthetic process; GO:0003674,molecular_function; GO:0005488,binding; GO:0051536,iron-sulfur cluster binding; GO:0051…	PF00310.24:Glutamine amidotransferases class-II
SrGene02315	8.9576	8.1095	10.4906	22.8874	27.1319	25.6913	32.9346	35.1798	29.611	197	191	226	446	447	467	595	668	682	SrScaffold02	1977061	1978313	-	SrGene02315	--	K01814 phosphoribosylformimino-5-aminoimidazole carboxamide ribotide isomerase [EC:5.3.1.16] | (RefSeq) 1-(5-phosphoribosyl)-5-[(5- phosphoribosylamino)methylideneamino] imidazole-4-carboxamide isomerase-like (A)	ko00340: Histidine metabolism; ko01100: Metabolic pathways; ko01110: Biosynthesis of secondary metabolites; ko01230: Biosynthesis of amino acids	hypothetical protein [Adiantum nelumboides]	HIS3_ARATH RecName: Full=1-(5-phosphoribosyl)-5-[(5-phosphoribosylamino)methylideneamino] imidazole-4-carboxamide isomerase, chloroplastic; EC=5.3.1.16 {ECO:0000269|PubMed:9747713}; AltName: Full=5-proFAR isomerase; AltName: Full=BBM II isomerase {ECO:0000303|PubMed:9747713}; AltName: Full=Phosphoribosylformimino-5-aminoimidazole carboxamide ribotide isomerase; AltName: Full=Protein ALBINO AND PA…	A0A5N6KZN5_9ROSI RecName: Full=1-(5-phosphoribosyl)-5-[(5-phosphoribosylamino)methylideneamino] imidazole-4-carboxamide isomerase, chloroplastic {ECO:0000256|RuleBase:RU364022}; EC=5.3.1.16 {ECO:0000256|RuleBase:RU364022}; AltName: Full=5-proFAR isomerase {ECO:0000256|RuleBase:RU364022}; AltName: Full=Phosphoribosylformimino-5-aminoimidazole carboxamide ribotide isomerase {ECO:0000256|RuleBase:RU…	Phosphoribosylformimino-5-aminoimidazole carboxamide ribonucleotide (ProFAR) isomerase	GO:0009507,chloroplast; GO:0005737,cytoplasm; GO:0003949,1-(5-phosphoribosyl)-5-[(5-phosphoribosylamino)methylideneamino]imidazole-4-carboxamide isomerase activity; GO:0000105,histidine biosynthetic process; GO:0000162,tryptophan biosynthetic process; GO:0003674,molecular_function; GO:0003824,catalytic activity; GO:0016853,isomerase activity; GO:0016860,intramolecular oxidoreductase activity; GO:…	PF00977.24:Histidine biosynthesis protein
SrGene04531	40.8612	43.8049	42.7331	23.0577	20.5811	19.9344	20.6893	17.5797	16.8578	2046	2349	2096	1023	772	825	851	760	884	SrScaffold03	3142583	3144521	-	SrGene04531	--	K01663 imidazole glycerol-phosphate synthase [EC:4.3.2.10] | (RefSeq) imidazole glycerol phosphate synthase hisHF-like (A)	ko00340: Histidine metabolism; ko01100: Metabolic pathways; ko01110: Biosynthesis of secondary metabolites; ko01230: Biosynthesis of amino acids	imidazole glycerol phosphate synthase hisHF-like [Quercus suber]	HIS4_ARATH RecName: Full=Imidazole glycerol phosphate synthase hisHF, chloroplastic; Short=IGP synthase; Short=IGPS; Short=ImGP synthase; EC=4.3.2.10; AltName: Full=Protein HISTIDINE BIOSYNTHESIS 4; Includes: RecName: Full=Glutaminase; EC=3.5.1.2; Includes: RecName: Full=Cyclase; Flags: Precursor;	A0A5N6KUP3_9ROSI RecName: Full=Imidazole glycerol phosphate synthase hisHF {ECO:0000256|PIRNR:PIRNR036936}; Includes: RecName: Full=Glutaminase {ECO:0000256|PIRNR:PIRNR036936}; EC=3.5.1.2 {ECO:0000256|PIRNR:PIRNR036936}; Includes: RecName: Full=Cyclase {ECO:0000256|PIRNR:PIRNR036936};	Glutamine amidotransferase/cyclase	GO:0009507,chloroplast; GO:0009570,chloroplast stroma; GO:0009536,plastid; GO:0004359,glutaminase activity; GO:0000107,imidazoleglycerol-phosphate synthase activity; GO:0016833,oxo-acid-lyase activity; GO:0006541,glutamine metabolic process; GO:0000105,histidine biosynthetic process; GO:0003674,molecular_function; GO:0003824,catalytic activity; GO:0016787,hydrolase activity; GO:0016810,hydrolase …	PF00977.24:Histidine biosynthesis protein
SrGene03057	70.2194	69.7251	72.0142	163.574	146.115	132.264	187.192	182.537	191.172	3044	3237	3058	6283	4745	4739	6666	6832	8679	SrScaffold02	3758330	3760314	+	SrGene03057	--	K00294 1-pyrroline-5-carboxylate dehydrogenase [EC:1.2.1.88] | (RefSeq) delta-1-pyrroline-5-carboxylate dehydrogenase, mitochondrial-like (A)	ko00250: Alanine, aspartate and glutamate metabolism; ko00330: Arginine and proline metabolism; ko01100: Metabolic pathways	delta-1-pyrroline-5-carboxylate dehydrogenase, mitochondrial-like [Quercus suber]	BADH_ATRHO RecName: Full=Betaine aldehyde dehydrogenase, chloroplastic; Short=BADH; EC=1.2.1.8; Flags: Precursor;	A0A1D1YTY4_9ARAE RecName: Full=Multifunctional fusion protein {ECO:0000256|RuleBase:RU366016, ECO:0000256|RuleBase:RU366030}; Includes: RecName: Full=L-glutamate gamma-semialdehyde dehydrogenase {ECO:0000256|RuleBase:RU366016}; EC=1.2.1.88 {ECO:0000256|RuleBase:RU366016}; AltName: Full=L-glutamate gamma-semialdehyde dehydrogenase {ECO:0000256|RuleBase:RU366016}; Includes: RecName: Full=Delta-1-py…	Delta-1-pyrroline-5-carboxylate dehydrogenase	GO:0009507,chloroplast; GO:0008802,betaine-aldehyde dehydrogenase activity; GO:0019285,glycine betaine biosynthetic process from choline; GO:0003674,molecular_function; GO:0003824,catalytic activity; GO:0004029,aldehyde dehydrogenase (NAD+) activity; GO:0004030,aldehyde dehydrogenase [NAD(P)+] activity; GO:0016491,oxidoreductase activity; GO:0016620,oxidoreductase activity, acting on the aldehyde…	PF00171.25:Aldehyde dehydrogenase family
SrGene01929	664.516	663.989	597.313	397.764	350.81	297.222	274.413	267.633	290.123	17991	19252	15841	9542	7115	6651	6103	6256	8226	SrScaffold02	631520	632800	-	SrGene01929	--	K00026 malate dehydrogenase [EC:1.1.1.37] | (RefSeq) malate dehydrogenase, mitochondrial-like (A)	ko00020: Citrate cycle (TCA cycle); ko00270: Cysteine and methionine metabolism; ko00620: Pyruvate metabolism; ko00630: Glyoxylate and dicarboxylate metabolism; ko00710: Carbon fixation in photosynthetic organisms; ko01100: Metabolic pathways; ko01110: Biosynthesis of secondary metabolites; ko01200: Carbon metabolism	hypothetical protein [Adiantum nelumboides]	MDHM_FRAAN RecName: Full=Malate dehydrogenase, mitochondrial; EC=1.1.1.37; Flags: Precursor;	A0A0D6QY17_ARACU RecName: Full=Malate dehydrogenase {ECO:0000256|ARBA:ARBA00012995, ECO:0000256|RuleBase:RU003405}; EC=1.1.1.37 {ECO:0000256|ARBA:ARBA00012995, ECO:0000256|RuleBase:RU003405};	NAD-dependent malate dehydrogenase	GO:0005759,mitochondrial matrix; GO:0030060,L-malate dehydrogenase activity; GO:0006108,malate metabolic process; GO:0006099,tricarboxylic acid cycle; GO:0003674,molecular_function; GO:0003824,catalytic activity; GO:0016491,oxidoreductase activity; GO:0016614,oxidoreductase activity, acting on CH-OH group of donors; GO:0016615,malate dehydrogenase activity; GO:0016616,oxidoreductase activity, act…	PF02866.21:lactate/malate dehydrogenase, alpha/beta C-terminal domain
SrGene04166	130.14	121.949	124.066	118.244	121.988	104.108	65.3948	63.2585	57.9646	5366	5385	5011	4320	3768	3548	2215	2252	2503	SrScaffold03	2280458	2282635	+	SrGene04166	--	K01679 fumarate hydratase, class II [EC:4.2.1.2] | (RefSeq) fumarate hydratase (A)	ko00020: Citrate cycle (TCA cycle); ko00620: Pyruvate metabolism; ko01100: Metabolic pathways; ko01110: Biosynthesis of secondary metabolites; ko01200: Carbon metabolism	unnamed protein product [Cuscuta campestris]	FUM1_ARATH RecName: Full=Fumarate hydratase 1, mitochondrial {ECO:0000303|PubMed:20202172}; Short=AtFUM1 {ECO:0000303|PubMed:29688630}; Short=Fumarase 1 {ECO:0000303|PubMed:20202172}; EC=4.2.1.2 {ECO:0000269|PubMed:29688630}; Flags: Precursor;	A0A1D1ZCJ5_9ARAE RecName: Full=Fumarate hydratase {ECO:0000256|ARBA:ARBA00012921}; EC=4.2.1.2 {ECO:0000256|ARBA:ARBA00012921}; Flags: Fragment;	Fumarase	GO:0005829,cytosol; GO:0005739,mitochondrion; GO:0045239,tricarboxylic acid cycle enzyme complex; GO:0004333,fumarate hydratase activity; GO:0006106,fumarate metabolic process; GO:0006108,malate metabolic process; GO:0048868,pollen tube development; GO:0051262,protein tetramerization; GO:0006099,tricarboxylic acid cycle; GO:0003674,molecular_function; GO:0003824,catalytic activity; GO:0016829,lya…	PF00206.23:Lyase
SrGene05986	16.4196	14.9511	16.1115	32.0264	31.7546	28.9967	78.5873	71.818	66.4393	644	628	619	1113	933	940	2532	2432	2729	SrScaffold04	2686191	2688550	-	SrGene05986	--	K01647 citrate synthase [EC:2.3.3.1] | (RefSeq) 2-methylcitrate synthase, mitochondrial-like (A)	ko00020: Citrate cycle (TCA cycle); ko00630: Glyoxylate and dicarboxylate metabolism; ko01100: Metabolic pathways; ko01110: Biosynthesis of secondary metabolites; ko01200: Carbon metabolism; ko01210: 2-Oxocarboxylic acid metabolism; ko01230: Biosynthesis of amino acids	hypothetical protein [Adiantum nelumboides]	CISY4_ARATH RecName: Full=Citrate synthase 4, mitochondrial; EC=2.3.3.16; Flags: Precursor;	F2EIG7_HORVV RecName: Full=Citrate synthase {ECO:0000256|RuleBase:RU000441};	Citrate synthase	GO:0009507,chloroplast; GO:0005829,cytosol; GO:0005759,mitochondrial matrix; GO:0005739,mitochondrion; GO:0009505,plant-type cell wall; GO:0005524,ATP binding; GO:0004108,citrate (Si)-synthase activity; GO:0008270,zinc ion binding; GO:0005975,carbohydrate metabolic process; GO:0006101,citrate metabolic process; GO:0006099,tricarboxylic acid cycle; GO:0000166,nucleotide binding; GO:0003674,molecul…	PF00285.24:Citrate synthase, C-terminal domain
SrGene06984	129.385	125.9	117.82	139.268	135.512	112.628	312.635	319.588	357.32	5037	5249	4493	4804	3952	3624	9998	10742	14568	SrScaffold05	1603060	1605007	-	SrGene06984	--	K01647 citrate synthase [EC:2.3.3.1] | (RefSeq) citrate synthase, mitochondrial-like (A)	ko00020: Citrate cycle (TCA cycle); ko00630: Glyoxylate and dicarboxylate metabolism; ko01100: Metabolic pathways; ko01110: Biosynthesis of secondary metabolites; ko01200: Carbon metabolism; ko01210: 2-Oxocarboxylic acid metabolism; ko01230: Biosynthesis of amino acids	hypothetical protein FH972_022086 [Carpinus fangiana]	CISY4_ARATH RecName: Full=Citrate synthase 4, mitochondrial; EC=2.3.3.16; Flags: Precursor;	A0A5N6KRK2_9ROSI RecName: Full=Citrate synthase {ECO:0000256|RuleBase:RU000441};	Citrate synthase	GO:0009507,chloroplast; GO:0005829,cytosol; GO:0005759,mitochondrial matrix; GO:0005739,mitochondrion; GO:0009505,plant-type cell wall; GO:0005524,ATP binding; GO:0004108,citrate (Si)-synthase activity; GO:0008270,zinc ion binding; GO:0005975,carbohydrate metabolic process; GO:0006101,citrate metabolic process; GO:0006099,tricarboxylic acid cycle; GO:0000166,nucleotide binding; GO:0003674,molecul…	PF00285.24:Citrate synthase, C-terminal domain
SrGene09212	248.03	258.25	208.187	664.499	549.885	525.265	832.822	898.394	1133.44	16581	18489	13633	39361	27538	29023	45735	51854	79353	SrScaffold07	757891	761828	+	SrGene09212	--	K01958 pyruvate carboxylase [EC:6.4.1.1] | (RefSeq) pyc1; pyruvate carboxylase (A)	ko00020: Citrate cycle (TCA cycle); ko00620: Pyruvate metabolism; ko01100: Metabolic pathways; ko01200: Carbon metabolism; ko01230: Biosynthesis of amino acids	uncharacterized protein LOC111993721 [Quercus suber]	MCCA_ORYSJ RecName: Full=Methylcrotonoyl-CoA carboxylase subunit alpha, mitochondrial; Short=MCCase subunit alpha; EC=6.4.1.4; AltName: Full=3-methylcrotonyl-CoA carboxylase 1; AltName: Full=3-methylcrotonyl-CoA:carbon dioxide ligase subunit alpha; Flags: Precursor;	A0A8J4EZG3_9CHLO RecName: Full=Pyruvate carboxylase {ECO:0000256|ARBA:ARBA00013057}; EC=6.4.1.1 {ECO:0000256|ARBA:ARBA00013057};	Pyruvate carboxylase	GO:0005759,mitochondrial matrix; GO:0005739,mitochondrion; GO:0005524,ATP binding; GO:0046872,metal ion binding; GO:0004485,methylcrotonoyl-CoA carboxylase activity; GO:0006552,leucine catabolic process; GO:0000166,nucleotide binding; GO:0003674,molecular_function; GO:0005488,binding; GO:0017076,purine nucleotide binding; GO:0030554,adenyl nucleotide binding; GO:0032553,ribonucleotide binding; GO…	PF02786.20:Carbamoyl-phosphate synthase L chain, ATP binding domain
SrGene09568	71.3093	70.2486	76.2383	89.5958	92.85	75.5295	187.022	184.985	197.188	7362	7767	7710	8196	7181	6445	15861	16489	21320	SrScaffold07	1977945	1982420	+	SrGene09568	--	K01648 ATP citrate (pro-S)-lyase [EC:2.3.3.8] | (RefSeq) probable ATP-citrate synthase subunit 1 (A)	ko00020: Citrate cycle (TCA cycle); ko01100: Metabolic pathways; ko01110: Biosynthesis of secondary metabolites	hypothetical protein [Adiantum nelumboides]	ACLB2_ARATH RecName: Full=ATP-citrate synthase beta chain protein 2 {ECO:0000303|PubMed:12376641}; Short=ATP-citrate synthase B-2 {ECO:0000303|PubMed:12376641}; EC=2.3.3.8 {ECO:0000269|PubMed:12376641}; AltName: Full=ATP-citrate lyase B-2 {ECO:0000303|PubMed:12376641}; AltName: Full=Citrate cleavage enzyme B-2 {ECO:0000303|PubMed:12376641};	A0A1D1XD28_9ARAE RecName: Full=ATP citrate synthase {ECO:0000256|ARBA:ARBA00012639}; EC=2.3.3.8 {ECO:0000256|ARBA:ARBA00012639};	ATP-citrate lyase	GO:0140615,ATP-dependent citrate lyase complex; GO:0005829,cytosol; GO:0005524,ATP binding; GO:0003878,ATP citrate synthase activity; GO:0046872,metal ion binding; GO:0006085,acetyl-CoA biosynthetic process; GO:0006633,fatty acid biosynthetic process; GO:0000166,nucleotide binding; GO:0003674,molecular_function; GO:0005488,binding; GO:0017076,purine nucleotide binding; GO:0030554,adenyl nucleotid…	PF16114.8:ATP citrate lyase citrate-binding
SrGene02560	21.4691	20.5815	22.5015	31.4179	60.1838	45.543	57.5844	54.7051	41.4444	600	616	616	778	1260	1052	1322	1320	1213	SrScaffold02	2537727	2539323	-	SrGene02560	--	K00838 aromatic amino acid aminotransferase I / 2-aminoadipate transaminase [EC:2.6.1.57 2.6.1.39 2.6.1.27 2.6.1.5] | (RefSeq) aromatic amino acid aminotransferase C56E4.03-like (A)	ko00130: Ubiquinone and other terpenoid-quinone biosynthesis; ko00270: Cysteine and methionine metabolism; ko00300: Lysine biosynthesis; ko00350: Tyrosine metabolism; ko00360: Phenylalanine metabolism; ko00380: Tryptophan metabolism; ko00400: Phenylalanine, tyrosine and tryptophan biosynthesis; ko00950: Isoquinoline alkaloid biosynthesis; ko00960: Tropane, piperidine and pyridine alkaloid biosynt…	aromatic amino acid aminotransferase C56E4.03-like [Quercus suber]	--	I0YMZ8_COCSC SubName: Full=PLP-dependent transferase {ECO:0000313|EMBL:EIE19767.1};	Aromatic amino acid aminotransferase and related proteins	GO:0030170,pyridoxal phosphate binding; GO:0016740,transferase activity; GO:0009058,biosynthetic process; GO:0003674,molecular_function; GO:0005488,binding; GO:0019842,vitamin binding; GO:0036094,small molecule binding; GO:0043167,ion binding; GO:0043168,anion binding; GO:0070279,vitamin B6 binding; GO:0097159,organic cyclic compound binding; GO:1901363,heterocyclic compound binding; GO:0003824,c…	PF00155.24:Aminotransferase class I and II
SrGene07100	40.085	42.0924	43.2162	28.081	26.5484	24.9965	20.6384	18.4636	18.8758	2336	2627	2467	1450	1159	1204	988	929	1152	SrScaffold05	2081492	2083758	+	SrGene07100	--	K01705 homoaconitate hydratase [EC:4.2.1.36] | (RefSeq) homoaconitase, mitochondrial-like (A)	ko00300: Lysine biosynthesis; ko01100: Metabolic pathways; ko01110: Biosynthesis of secondary metabolites; ko01210: 2-Oxocarboxylic acid metabolism; ko01230: Biosynthesis of amino acids	hypothetical protein [Adiantum nelumboides]	ACON_GRAGA RecName: Full=Aconitate hydratase, mitochondrial; Short=Aconitase; EC=4.2.1.3; AltName: Full=Citrate hydro-lyase; Flags: Precursor;	A0A7S0D0E0_9EUKA RecName: Full=Homoaconitase, mitochondrial {ECO:0000256|ARBA:ARBA00021560}; EC=4.2.1.36 {ECO:0000256|ARBA:ARBA00012022}; AltName: Full=Homoaconitate hydratase {ECO:0000256|ARBA:ARBA00032706};	Aconitase/homoaconitase (aconitase superfamily)	GO:0005739,mitochondrion; GO:0051539,4 iron, 4 sulfur cluster binding; GO:0003994,aconitate hydratase activity; GO:0047780,citrate dehydratase activity; GO:0046872,metal ion binding; GO:0006099,tricarboxylic acid cycle; GO:0003674,molecular_function; GO:0005488,binding; GO:0051536,iron-sulfur cluster binding; GO:0051540,metal cluster binding; GO:0003824,catalytic activity; GO:0016829,lyase activi…	PF00330.23:Aconitase family (aconitate hydratase)
SrGene07673	0.5347	0.3883	0.4549	1.6427	1.3086	1.1142	0.0723	0	0.1986	18	14	15	49	33	31	2	0	7	SrScaffold05	3729099	3730555	+	SrGene07673	--	K00143 L-2-aminoadipate reductase [EC:1.2.1.95] | (RefSeq) L-2-aminoadipate reductase large subunit-like (A)	ko00300: Lysine biosynthesis; ko01100: Metabolic pathways; ko01110: Biosynthesis of secondary metabolites; ko01230: Biosynthesis of amino acids	non-canonical non-ribosomal peptide synthetase fub8 [Quercus suber]	--	A0A5N6L796_9ROSI SubName: Full=Uncharacterized protein {ECO:0000313|EMBL:KAB8801877.1};	Non-ribosomal peptide synthetase/alpha-aminoadipate reductase and related enzymes	GO:0004315,3-oxoacyl-[acyl-carrier-protein] synthase activity; GO:0031177,phosphopantetheine binding; GO:0006633,fatty acid biosynthetic process; GO:0003674,molecular_function; GO:0003824,catalytic activity; GO:0004312,fatty acid synthase activity; GO:0016740,transferase activity; GO:0016746,acyltransferase activity; GO:0016747,acyltransferase activity, transferring groups other than amino-acyl g…	PF07993.15:Male sterility protein
SrGene14664	0	0.0312	0.0171	0	0	0	0.9977	1.1818	1.4694	0	2	1	0	0	0	49	61	92	SrScaffold12	2685994	2688516	+	SrGene14664	--	K00293 saccharopine dehydrogenase (NADP+, L-glutamate forming) [EC:1.5.1.10] | (RefSeq) saccharopine dehydrogenase [NADP(+), L-glutamate-forming]-like (A)	ko00300: Lysine biosynthesis; ko00310: Lysine degradation; ko01100: Metabolic pathways; ko01110: Biosynthesis of secondary metabolites; ko01230: Biosynthesis of amino acids	hypothetical protein [Adiantum nelumboides]	SPDS1_PEA RecName: Full=Spermidine synthase 1; Short=SPDSY 1; EC=2.5.1.16; AltName: Full=Putrescine aminopropyltransferase 1;	A0A836DBX9_9ROSI SubName: Full=Saccharopine dehydrogenase {ECO:0000313|EMBL:KAG5221748.1};	Lysine-ketoglutarate reductase/saccharopine dehydrogenase	GO:0004766,spermidine synthase activity; GO:0008295,spermidine biosynthetic process; GO:0003674,molecular_function; GO:0003824,catalytic activity; GO:0016740,transferase activity; GO:0016765,transferase activity, transferring alkyl or aryl (other than methyl) groups; GO:0006576,cellular biogenic amine metabolic process; GO:0006595,polyamine metabolic process; GO:0006596,polyamine biosynthetic pro…	PF16653.8:Saccharopine dehydrogenase C-terminal domain
SrGene04523	50.0384	51.0059	51.7652	74.3446	82.1001	69.3255	15.7881	15.7407	14.2542	2095	2287	2123	2758	2575	2399	543	569	625	SrScaffold03	3121831	3124096	-	SrGene04523	--	K00549 5-methyltetrahydropteroyltriglutamate--homocysteine methyltransferase [EC:2.1.1.14] | (RefSeq) cobalamin-independent methionine synthase (A)	ko00270: Cysteine and methionine metabolism; ko00450: Selenocompound metabolism; ko01100: Metabolic pathways; ko01110: Biosynthesis of secondary metabolites; ko01230: Biosynthesis of amino acids	uncharacterized protein LOC112018771 [Quercus suber]	METE1_ORYSJ RecName: Full=5-methyltetrahydropteroyltriglutamate--homocysteine methyltransferase 1; EC=2.1.1.14; AltName: Full=Cobalamin-independent methionine synthase 1;	I0Z8J3_COCSC RecName: Full=5-methyltetrahydropteroyltriglutamate--homocysteine S-methyltransferase {ECO:0000256|ARBA:ARBA00012034}; EC=2.1.1.14 {ECO:0000256|ARBA:ARBA00012034};	Methionine synthase II (cobalamin-independent)	GO:0005829,cytosol; GO:0003871,5-methyltetrahydropteroyltriglutamate-homocysteine S-methyltransferase activity; GO:0008270,zinc ion binding; GO:0009086,methionine biosynthetic process; GO:0032259,methylation; GO:0003674,molecular_function; GO:0003824,catalytic activity; GO:0008168,methyltransferase activity; GO:0008172,S-methyltransferase activity; GO:0016740,transferase activity; GO:0016741,tran…	PF01717.21:Cobalamin-independent synthase, Catalytic domain
SrGene12841	11.2446	10.3238	10.7738	22.1907	19.7063	19.2289	47.7949	48.4934	50.0865	358	352	336	626	470	506	1250	1333	1670	SrScaffold10	2905304	2907206	+	SrGene12841	--	K00549 5-methyltetrahydropteroyltriglutamate--homocysteine methyltransferase [EC:2.1.1.14] | (RefSeq) cobalamin-independent methionine synthase (A)	ko00270: Cysteine and methionine metabolism; ko00450: Selenocompound metabolism; ko01100: Metabolic pathways; ko01110: Biosynthesis of secondary metabolites; ko01230: Biosynthesis of amino acids	uncharacterized protein LOC112023054 [Quercus suber]	--	I0Z8J3_COCSC RecName: Full=5-methyltetrahydropteroyltriglutamate--homocysteine S-methyltransferase {ECO:0000256|ARBA:ARBA00012034}; EC=2.1.1.14 {ECO:0000256|ARBA:ARBA00012034};	--	GO:0003871,5-methyltetrahydropteroyltriglutamate-homocysteine S-methyltransferase activity; GO:0008270,zinc ion binding; GO:0009086,methionine biosynthetic process; GO:0032259,methylation; GO:0003674,molecular_function; GO:0003824,catalytic activity; GO:0008168,methyltransferase activity; GO:0008172,S-methyltransferase activity; GO:0016740,transferase activity; GO:0016741,transferase activity, tr…	PF01717.21:Cobalamin-independent synthase, Catalytic domain
SrGene01494	123.829	128.075	129.042	106.611	136.622	113.177	40.1749	38.1584	33.7965	8750	9692	8932	6675	7232	6610	2332	2328	2501	SrScaffold01	4358857	4364679	-	SrGene01494	--	K01626 3-deoxy-7-phosphoheptulonate synthase [EC:2.5.1.54] | (RefSeq) phospho-2-dehydro-3-deoxyheptonate aldolase-like (A)	ko00400: Phenylalanine, tyrosine and tryptophan biosynthesis; ko01100: Metabolic pathways; ko01110: Biosynthesis of secondary metabolites; ko01230: Biosynthesis of amino acids	hypothetical protein FH972_021175 [Carpinus fangiana]	AROF_ARATH RecName: Full=Phospho-2-dehydro-3-deoxyheptonate aldolase 1, chloroplastic; EC=2.5.1.54; AltName: Full=3-deoxy-D-arabino-heptulosonate 7-phosphate synthase 1; AltName: Full=DAHP synthase 1; AltName: Full=Phospho-2-keto-3-deoxyheptonate aldolase 1; Flags: Precursor;	A0A5N6KQQ9_9ROSI RecName: Full=Phospho-2-dehydro-3-deoxyheptonate aldolase {ECO:0000256|RuleBase:RU363071}; EC=2.5.1.54 {ECO:0000256|RuleBase:RU363071};	--	GO:0009507,chloroplast; GO:0005739,mitochondrion; GO:0003849,3-deoxy-7-phosphoheptulonate synthase activity; GO:0009073,aromatic amino acid family biosynthetic process; GO:0008652,cellular amino acid biosynthetic process; GO:0009423,chorismate biosynthetic process; GO:0009611,response to wounding; GO:0003674,molecular_function; GO:0003824,catalytic activity; GO:0016740,transferase activity; GO:00…	PF01474.19:Class-II DAHP synthetase family
SrGene02604	8.7308	7.6178	7.7927	27.2719	28.0858	23.8393	32.2333	35.7517	36.513	366	342	320	1013	882	826	1110	1294	1603	SrScaffold02	2634920	2636503	+	SrGene02604	--	K13501 anthranilate synthase / indole-3-glycerol phosphate synthase / phosphoribosylanthranilate isomerase [EC:4.1.3.27 4.1.1.48 5.3.1.24] | (RefSeq) multifunctional tryptophan biosynthesis protein-like (A)	ko00400: Phenylalanine, tyrosine and tryptophan biosynthesis; ko01100: Metabolic pathways; ko01110: Biosynthesis of secondary metabolites; ko01230: Biosynthesis of amino acids	hypothetical protein L1887_60210 [Cichorium endivia]	TRPC_PHYPR RecName: Full=Tryptophan biosynthesis protein TRP1; Includes: RecName: Full=Indole-3-glycerol phosphate synthase; Short=IGPS; EC=4.1.1.48; Includes: RecName: Full=N-(5'-phospho-ribosyl)anthranilate isomerase; Short=PRAI; EC=5.3.1.24;	A0A5N6KUY6_9ROSI RecName: Full=Multifunctional tryptophan biosynthesis protein {ECO:0000256|ARBA:ARBA00018819}; EC=4.1.1.48 {ECO:0000256|ARBA:ARBA00012362}; EC=4.1.3.27 {ECO:0000256|ARBA:ARBA00012266}; EC=5.3.1.24 {ECO:0000256|ARBA:ARBA00012572};	Anthranilate synthase component II	GO:0004425,indole-3-glycerol-phosphate synthase activity; GO:0004640,phosphoribosylanthranilate isomerase activity; GO:0000162,tryptophan biosynthetic process; GO:0003674,molecular_function; GO:0003824,catalytic activity; GO:0016829,lyase activity; GO:0016830,carbon-carbon lyase activity; GO:0016831,carboxy-lyase activity; GO:0016853,isomerase activity; GO:0016860,intramolecular oxidoreductase ac…	PF00218.24:Indole-3-glycerol phosphate synthase
SrGene04275	52.3421	56.4579	53.4968	81.761	76.5801	67.295	257.147	249.665	262.423	1708	1973	1710	2364	1872	1815	6893	7034	8968	SrScaffold03	2537955	2539469	+	SrGene04275	--	K01736 chorismate synthase [EC:4.2.3.5] | (RefSeq) chorismate synthase-like (A)	ko00400: Phenylalanine, tyrosine and tryptophan biosynthesis; ko01100: Metabolic pathways; ko01110: Biosynthesis of secondary metabolites; ko01230: Biosynthesis of amino acids	hypothetical protein [Adiantum nelumboides]	AROC1_SOLLC RecName: Full=Chorismate synthase 1, chloroplastic; EC=4.2.3.5; AltName: Full=5-enolpyruvylshikimate-3-phosphate phospholyase 1; Flags: Precursor;	A0A1D1ZI67_9ARAE RecName: Full=Chorismate synthase {ECO:0000256|ARBA:ARBA00013036, ECO:0000256|RuleBase:RU000605}; EC=4.2.3.5 {ECO:0000256|ARBA:ARBA00013036, ECO:0000256|RuleBase:RU000605};	Chorismate synthase	GO:0009507,chloroplast; GO:0005829,cytosol; GO:0004107,chorismate synthase activity; GO:0010181,FMN binding; GO:0009073,aromatic amino acid family biosynthetic process; GO:0008652,cellular amino acid biosynthetic process; GO:0009423,chorismate biosynthetic process; GO:0003674,molecular_function; GO:0003824,catalytic activity; GO:0016829,lyase activity; GO:0016835,carbon-oxygen lyase activity; GO:…	PF01264.24:Chorismate synthase
SrGene11578	11.4502	13.2512	12.1141	25.6493	21.9545	22.2074	29.2291	30.4219	30.8123	330	409	342	655	474	529	692	757	930	SrScaffold09	1977718	1978866	-	SrGene11578	--	K00766 anthranilate phosphoribosyltransferase [EC:2.4.2.18] | (RefSeq) anthranilate phosphoribosyltransferase-like (A)	ko00400: Phenylalanine, tyrosine and tryptophan biosynthesis; ko01100: Metabolic pathways; ko01110: Biosynthesis of secondary metabolites; ko01230: Biosynthesis of amino acids	anthranilate phosphoribosyltransferase-like [Quercus suber]	TRPD_ARATH RecName: Full=Anthranilate phosphoribosyltransferase, chloroplastic; EC=2.4.2.18; Flags: Precursor;	A0A1D1YBQ5_9ARAE SubName: Full=Anthranilate phosphoribosyltransferase {ECO:0000313|EMBL:JAT52063.1}; Flags: Fragment;	Anthranilate phosphoribosyltransferase	GO:0009507,chloroplast; GO:0009941,chloroplast envelope; GO:0009570,chloroplast stroma; GO:0005829,cytosol; GO:0009536,plastid; GO:0004048,anthranilate phosphoribosyltransferase activity; GO:0000162,tryptophan biosynthetic process; GO:0003674,molecular_function; GO:0003824,catalytic activity; GO:0016740,transferase activity; GO:0016757,glycosyltransferase activity; GO:0016763,pentosyltransferase …	PF00591.24:Glycosyl transferase family, a/b domain
SrGene12457	11.6558	10.5829	10.6043	23.8781	22.3848	19.7283	169.484	166.243	165.312	579	563	516	1051	833	810	6916	7130	8600	SrScaffold10	1638958	1641574	+	SrGene12457	--	K01626 3-deoxy-7-phosphoheptulonate synthase [EC:2.5.1.54] | (RefSeq) phospho-2-dehydro-3-deoxyheptonate aldolase, tyrosine-inhibited-like (A)	ko00400: Phenylalanine, tyrosine and tryptophan biosynthesis; ko01100: Metabolic pathways; ko01110: Biosynthesis of secondary metabolites; ko01230: Biosynthesis of amino acids	phospho-2-dehydro-3-deoxyheptonate aldolase, tyrosine-inhibited-like [Quercus suber]	--	A0A2R5GKQ1_9STRA RecName: Full=3-deoxy-7-phosphoheptulonate synthase {ECO:0000256|ARBA:ARBA00012694}; EC=2.5.1.54 {ECO:0000256|ARBA:ARBA00012694};	--	GO:0003849,3-deoxy-7-phosphoheptulonate synthase activity; GO:0009073,aromatic amino acid family biosynthetic process; GO:0003674,molecular_function; GO:0003824,catalytic activity; GO:0016740,transferase activity; GO:0016765,transferase activity, transferring alkyl or aryl (other than methyl) groups; GO:0006082,organic acid metabolic process; GO:0006520,cellular amino acid metabolic process; GO:0…	PF00793.23:DAHP synthetase I family
SrGene13436	45.7272	45.047	49.8855	42.1383	43.7746	36.3927	98.9804	94.1914	96.1221	6017	6348	6430	4913	4315	3958	10699	10701	13246	SrScaffold11	1675045	1680289	+	SrGene13436	--	K13830 pentafunctional AROM polypeptide [EC:4.2.3.4 4.2.1.10 1.1.1.25 2.7.1.71 2.5.1.19] | (RefSeq) pentafunctional AROM polypeptide-like (A)	ko00400: Phenylalanine, tyrosine and tryptophan biosynthesis; ko00999: Biosynthesis of various plant secondary metabolites; ko01100: Metabolic pathways; ko01110: Biosynthesis of secondary metabolites; ko01230: Biosynthesis of amino acids	hypothetical protein [Adiantum nelumboides]	AROA1_TOBAC RecName: Full=3-phosphoshikimate 1-carboxyvinyltransferase 1, chloroplastic; EC=2.5.1.19; AltName: Full=5-enolpyruvylshikimate-3-phosphate synthase 1; Short=EPSP synthase 1; Flags: Precursor;	A0A5N6KVW1_9ROSI RecName: Full=Pentafunctional AROM polypeptide {ECO:0000256|PIRNR:PIRNR000514}; Includes: RecName: Full=3-dehydroquinate synthase {ECO:0000256|PIRNR:PIRNR000514}; Short=DHQS {ECO:0000256|PIRNR:PIRNR000514}; EC=4.2.3.4 {ECO:0000256|PIRNR:PIRNR000514}; Includes: RecName: Full=3-phosphoshikimate 1-carboxyvinyltransferase {ECO:0000256|PIRNR:PIRNR000514}; EC=2.5.1.19 {ECO:0000256|PIRN…	Pentafunctional AROM protein	GO:0009507,chloroplast; GO:0003866,3-phosphoshikimate 1-carboxyvinyltransferase activity; GO:0009073,aromatic amino acid family biosynthetic process; GO:0008652,cellular amino acid biosynthetic process; GO:0009423,chorismate biosynthetic process; GO:0003674,molecular_function; GO:0003824,catalytic activity; GO:0016740,transferase activity; GO:0016765,transferase activity, transferring alkyl or ar…	PF00275.23:EPSP synthase (3-phosphoshikimate 1-carboxyvinyltransferase)
SrGene01910	185.595	174.054	181.266	472.969	440.376	392.216	842.823	833.672	919.326	5290	5313	5061	11945	9403	9240	19734	20516	27442	SrScaffold02	586068	587617	+	SrGene01910	--	K01624 fructose-bisphosphate aldolase, class II [EC:4.1.2.13] | (RefSeq) fructose-bisphosphate aldolase 1-like (A)	ko00010: Glycolysis / Gluconeogenesis; ko00030: Pentose phosphate pathway; ko00051: Fructose and mannose metabolism; ko00710: Carbon fixation in photosynthetic organisms; ko01100: Metabolic pathways; ko01110: Biosynthesis of secondary metabolites; ko01200: Carbon metabolism; ko01230: Biosynthesis of amino acids	hypothetical protein [Adiantum nelumboides]	--	A0A1D1YI96_9ARAE RecName: Full=Fructose-bisphosphate aldolase {ECO:0000256|ARBA:ARBA00013068}; EC=4.1.2.13 {ECO:0000256|ARBA:ARBA00013068};	Fructose 1,6-bisphosphate aldolase	GO:0004332,fructose-bisphosphate aldolase activity; GO:0008270,zinc ion binding; GO:0006096,glycolytic process; GO:0003674,molecular_function; GO:0003824,catalytic activity; GO:0016829,lyase activity; GO:0016830,carbon-carbon lyase activity; GO:0016832,aldehyde-lyase activity; GO:0005488,binding; GO:0043167,ion binding; GO:0043169,cation binding; GO:0046872,metal ion binding; GO:0046914,transitio…	PF01116.23:Fructose-bisphosphate aldolase class-II
SrGene11635	10.6065	9.7632	11.5045	33.7346	36.6432	32.045	51.2432	51.2326	49.9484	352	347	374	992	911	879	1397	1468	1736	SrScaffold09	2119025	2120442	-	SrGene11635	--	K01623 fructose-bisphosphate aldolase, class I [EC:4.1.2.13] | (RefSeq) fructose-bisphosphate aldolase, class I (A)	ko00010: Glycolysis / Gluconeogenesis; ko00030: Pentose phosphate pathway; ko00051: Fructose and mannose metabolism; ko00710: Carbon fixation in photosynthetic organisms; ko01100: Metabolic pathways; ko01110: Biosynthesis of secondary metabolites; ko01200: Carbon metabolism; ko01230: Biosynthesis of amino acids	hypothetical protein KP509_21G074600 [Ceratopteris richardii]	ALFC5_ARATH RecName: Full=Fructose-bisphosphate aldolase 5, cytosolic {ECO:0000305}; Short=AtFBA5 {ECO:0000303|PubMed:22561114}; EC=4.1.2.13 {ECO:0000250|UniProtKB:Q9SJQ9};	A0A4D9D7P4_9STRA RecName: Full=Fructose-bisphosphate aldolase {ECO:0000256|ARBA:ARBA00013068, ECO:0000256|RuleBase:RU003994}; EC=4.1.2.13 {ECO:0000256|ARBA:ARBA00013068, ECO:0000256|RuleBase:RU003994};	Fructose-biphosphate aldolase	GO:0005829,cytosol; GO:0004332,fructose-bisphosphate aldolase activity; GO:0003729,mRNA binding; GO:0030388,fructose 1,6-bisphosphate metabolic process; GO:0006094,gluconeogenesis; GO:0006096,glycolytic process; GO:0003674,molecular_function; GO:0003824,catalytic activity; GO:0016829,lyase activity; GO:0016830,carbon-carbon lyase activity; GO:0016832,aldehyde-lyase activity; GO:0003676,nucleic ac…	PF00274.22:Fructose-bisphosphate aldolase class-I
SrGene14215	6.2107	6.8537	6.9167	14.3128	15.1319	13.347	26.4884	28.0191	25.0903	143	169	156	292	261	254	501	557	605	SrScaffold12	990019	991256	+	SrGene14215	--	K01624 fructose-bisphosphate aldolase, class II [EC:4.1.2.13] | (RefSeq) putative fructose-bisphosphate aldolase (A)	ko00010: Glycolysis / Gluconeogenesis; ko00030: Pentose phosphate pathway; ko00051: Fructose and mannose metabolism; ko00710: Carbon fixation in photosynthetic organisms; ko01100: Metabolic pathways; ko01110: Biosynthesis of secondary metabolites; ko01200: Carbon metabolism; ko01230: Biosynthesis of amino acids	hypothetical protein [Adiantum nelumboides]	--	A0A5N6KV82_9ROSI SubName: Full=Uncharacterized protein {ECO:0000313|EMBL:KAB8349425.1};	Fructose 1,6-bisphosphate aldolase	GO:0016832,aldehyde-lyase activity; GO:0008270,zinc ion binding; GO:0006096,glycolytic process; GO:0003674,molecular_function; GO:0003824,catalytic activity; GO:0016829,lyase activity; GO:0016830,carbon-carbon lyase activity; GO:0005488,binding; GO:0043167,ion binding; GO:0043169,cation binding; GO:0046872,metal ion binding; GO:0046914,transition metal ion binding; GO:0005975,carbohydrate metabol…	PF01116.23:Fructose-bisphosphate aldolase class-II
SrGene14216	0.1926	0.1798	0.118	1.1302	1.2854	0.699	7.596	8.2978	8.3121	5	5	3	26	25	15	162	186	226	SrScaffold12	991415	992750	-	SrGene14216	--	K01624 fructose-bisphosphate aldolase, class II [EC:4.1.2.13] | (RefSeq) putative fructose-bisphosphate aldolase (A)	ko00010: Glycolysis / Gluconeogenesis; ko00030: Pentose phosphate pathway; ko00051: Fructose and mannose metabolism; ko00710: Carbon fixation in photosynthetic organisms; ko01100: Metabolic pathways; ko01110: Biosynthesis of secondary metabolites; ko01200: Carbon metabolism; ko01230: Biosynthesis of amino acids	hypothetical protein [Adiantum nelumboides]	--	A0A453RAW4_AEGTS SubName: Full=Uncharacterized protein {ECO:0000313|EnsemblPlants:AET7Gv20519400.43};	Fructose 1,6-bisphosphate aldolase	GO:0016832,aldehyde-lyase activity; GO:0008270,zinc ion binding; GO:0006096,glycolytic process; GO:0003674,molecular_function; GO:0003824,catalytic activity; GO:0016829,lyase activity; GO:0016830,carbon-carbon lyase activity; GO:0005488,binding; GO:0043167,ion binding; GO:0043169,cation binding; GO:0046872,metal ion binding; GO:0046914,transition metal ion binding; GO:0005975,carbohydrate metabol…	PF01116.23:Fructose-bisphosphate aldolase class-II
SrGene12510	3.3439	2.9489	3.6412	18.1564	19.1939	14.7442	835.649	829.495	874.724	90	85	96	433	387	328	18476	19276	24656	SrScaffold10	1804180	1805673	+	SrGene12510	--	K00134 glyceraldehyde 3-phosphate dehydrogenase (phosphorylating) [EC:1.2.1.12] | (RefSeq) glyceraldehyde 3-phosphate dehydrogenase (phosphorylating) (A)	ko00010: Glycolysis / Gluconeogenesis; ko00710: Carbon fixation in photosynthetic organisms; ko01100: Metabolic pathways; ko01110: Biosynthesis of secondary metabolites; ko01200: Carbon metabolism; ko01230: Biosynthesis of amino acids	hypothetical protein [Adiantum nelumboides]	G3PC_GRAGA RecName: Full=Glyceraldehyde-3-phosphate dehydrogenase, cytosolic; EC=1.2.1.12;	A0A2H4YCR0_9GENT RecName: Full=Glyceraldehyde-3-phosphate dehydrogenase {ECO:0000256|RuleBase:RU361160}; EC=1.2.1.- {ECO:0000256|RuleBase:RU361160};	Glyceraldehyde 3-phosphate dehydrogenase	GO:0005737,cytoplasm; GO:0004365,glyceraldehyde-3-phosphate dehydrogenase (NAD+) (phosphorylating) activity; GO:0051287,NAD binding; GO:0050661,NADP binding; GO:0006006,glucose metabolic process; GO:0006096,glycolytic process; GO:0003674,molecular_function; GO:0003824,catalytic activity; GO:0016491,oxidoreductase activity; GO:0016620,oxidoreductase activity, acting on the aldehyde or oxo group of…	PF02800.23:Glyceraldehyde 3-phosphate dehydrogenase, C-terminal domain
SrGene05712	268.275	265.057	262.094	503.313	467.949	422.335	758.247	744.549	776.028	8882	9398	8500	14765	11606	11557	20622	21283	26907	SrScaffold04	1884306	1885863	+	SrGene05712	--	K00927 phosphoglycerate kinase [EC:2.7.2.3] | (RefSeq) phosphoglycerate kinase-like (A)	ko00010: Glycolysis / Gluconeogenesis; ko00710: Carbon fixation in photosynthetic organisms; ko01100: Metabolic pathways; ko01110: Biosynthesis of secondary metabolites; ko01200: Carbon metabolism; ko01230: Biosynthesis of amino acids	phosphoglycerate kinase-like [Quercus suber]	PGKH_VOLCA RecName: Full=Phosphoglycerate kinase, chloroplastic; EC=2.7.2.3; Flags: Precursor;	A0A1D1Y432_9ARAE RecName: Full=Phosphoglycerate kinase {ECO:0000256|ARBA:ARBA00013061, ECO:0000256|RuleBase:RU000532}; EC=2.7.2.3 {ECO:0000256|ARBA:ARBA00013061, ECO:0000256|RuleBase:RU000532}; Flags: Fragment;	3-phosphoglycerate kinase	GO:0009507,chloroplast; GO:0005524,ATP binding; GO:0004618,phosphoglycerate kinase activity; GO:0006096,glycolytic process; GO:0019253,reductive pentose-phosphate cycle; GO:0000166,nucleotide binding; GO:0003674,molecular_function; GO:0005488,binding; GO:0017076,purine nucleotide binding; GO:0030554,adenyl nucleotide binding; GO:0032553,ribonucleotide binding; GO:0032555,purine ribonucleotide bin…	PF00162.22:Phosphoglycerate kinase
SrGene03538	3.2122	3.815	3.1354	4.6747	4.2127	3.9205	16.3273	16.6441	15.0402	114	145	109	147	112	115	476	510	559	SrScaffold03	746693	748339	+	SrGene03538	--	K01689 enolase [EC:4.2.1.11] | (RefSeq) hypothetical protein (A)	ko00010: Glycolysis / Gluconeogenesis; ko01100: Metabolic pathways; ko01110: Biosynthesis of secondary metabolites; ko01200: Carbon metabolism; ko01230: Biosynthesis of amino acids; ko03018: RNA degradation	enolase [Salix suchowensis]	ENO2_ARATH RecName: Full=Bifunctional enolase 2/transcriptional activator; EC=4.2.1.11 {ECO:0000269|PubMed:12032082}; AltName: Full=2-phospho-D-glycerate hydro-lyase 2; AltName: Full=2-phosphoglycerate dehydratase 2 {ECO:0000303|PubMed:20028841}; AltName: Full=LOW EXPRESSION OF OSMOTICALLY RESPONSIVE GENES 1;	A0A836AT36_9ROSI RecName: Full=Phosphopyruvate hydratase {ECO:0000256|ARBA:ARBA00012058}; EC=4.2.1.11 {ECO:0000256|ARBA:ARBA00012058};	Enolase	GO:0048046,apoplast; GO:0009507,chloroplast; GO:0005737,cytoplasm; GO:0005829,cytosol; GO:0005783,endoplasmic reticulum; GO:0005740,mitochondrial envelope; GO:0005741,mitochondrial outer membrane; GO:0005739,mitochondrion; GO:0005634,nucleus; GO:0000015,phosphopyruvate hydratase complex; GO:0005886,plasma membrane; GO:0009506,plasmodesma; GO:0005507,copper ion binding; GO:0003677,DNA binding; GO:…	PF00113.25:Enolase, C-terminal TIM barrel domain
